# Supplementary material for: (E)-1-Ferrocenyl-3-(4-methoxy­phen­yl)­prop-2-en-1-one
Source: Acta Crystallogr Sect E Struct Rep Online. 2008 Aug 13;64(Pt 9):m1164. doi: 10.1107/S1600536808025518 (PMC2960594; doi:10.1107/S1600536808025518)
Supplement: Supplementary file 2 [file e-64-m1164-Isup2.hkl]

# 
# h,k,l, Fc-squared, Fo-squared, sigma(Fo-squared) and status flag 
# 
data_I
_shelx_title ' 1 in Pbca' 
_shelx_refln_list_code          4 
_shelx_F_calc_maximum      335.49 
_exptl_crystal_F_000      1440.00 
_reflns_d_resolution_high  0.7662 
 
loop_ 
 _symmetry_equiv_pos_as_xyz 
 'x, y, z' 
 '-x+1/2, -y, z+1/2' 
 '-x, y+1/2, -z+1/2' 
 'x+1/2, -y+1/2, -z' 
 '-x, -y, -z' 
 'x-1/2, y, -z-1/2' 
 'x, -y-1/2, z-1/2' 
 '-x-1/2, y-1/2, z' 
 
_cell_length_a    12.3124 
_cell_length_b    10.2316 
_cell_length_c    25.9140 
_cell_angle_alpha  90.000 
_cell_angle_beta   90.000 
_cell_angle_gamma  90.000 
 
_shelx_F_squared_multiplier     1.000 
 
loop_ 
 _refln_index_h 
 _refln_index_k 
 _refln_index_l 
 _refln_F_squared_calc 
 _refln_F_squared_meas 
 _refln_F_squared_sigma 
 _refln_observed_status 
   2   0   0    17879.10    19191.69    296.51 o 
   4   0   0     3464.06     3215.51     58.70 o 
   6   0   0    11219.04    11845.39    231.69 o 
   8   0   0      846.49      837.93     31.69 o 
  10   0   0     2543.65     2599.30    131.93 o 
  12   0   0     3553.19     3311.69    125.43 o 
  14   0   0        6.39       13.82     23.83 o 
  16   0   0      129.69      169.68     38.89 o 
   2   1   0    12158.04    12701.27    171.37 o 
   4   1   0    10858.58    10765.64    120.22 o 
   6   1   0    11591.90    11150.44    126.19 o 
   8   1   0     5610.06     5454.21     66.62 o 
  10   1   0     3149.26     3048.52     56.18 o 
  12   1   0     2736.82     2638.48     77.00 o 
  14   1   0       57.18       72.04     19.40 o 
  16   1   0      444.26      415.11     50.08 o 
   2   2   0    14633.29    15052.82    166.67 o 
   4   2   0     7845.32     7736.46     97.15 o 
   6   2   0     5420.32     4945.60    124.84 o 
   8   2   0     1613.84     1600.77     33.01 o 
  10   2   0      276.87      303.51     18.18 o 
  12   2   0      517.04      524.19     35.69 o 
  14   2   0      521.91      525.22     35.29 o 
   2   3   0    11399.72    12301.47    137.99 o 
   4   3   0    12597.14    12303.44    138.65 o 
   6   3   0    13366.27    12835.71    160.30 o 
   8   3   0    12621.48    12407.08    178.31 o 
  10   3   0      766.18      746.09     23.70 o 
  12   3   0     2828.66     2751.88     86.34 o 
  14   3   0      205.64      163.22     24.44 o 
   0   4   0     1080.84      983.98     38.17 o 
   2   4   0    22797.29    22536.06    278.95 o 
   4   4   0    24388.79    24902.40    275.60 o 
   6   4   0      726.25      676.68     20.00 o 
   8   4   0      331.80      353.07     16.09 o 
  10   4   0      481.33      485.47     21.04 o 
  12   4   0       38.02       48.65     14.06 o 
  14   4   0      624.54      649.16     75.82 o 
   2   5   0     3751.63     3634.71     47.55 o 
   4   5   0     1878.99     1741.62     26.41 o 
   6   5   0    10677.66    10952.41    159.88 o 
   8   5   0     5299.55     5064.28     84.19 o 
  10   5   0     1584.23     1583.12     38.71 o 
  12   5   0     2830.18     2842.80     68.62 o 
  14   5   0      360.49      338.01     25.95 o 
   0   6   0     1733.22     1420.25     34.74 o 
   2   6   0     7592.23     7125.24     95.37 o 
   4   6   0    12979.27    13068.31    166.81 o 
   6   6   0     1687.11     1665.80     37.11 o 
   8   6   0      395.84      439.04     19.74 o 
  10   6   0      270.37      268.00     17.90 o 
  12   6   0        9.20        7.57     12.03 o 
  14   6   0      348.88      364.38     48.15 o 
   2   7   0     2433.88     2550.60     42.44 o 
   4   7   0      648.23      655.61     21.95 o 
   6   7   0      123.02      130.34     20.25 o 
   8   7   0     3787.19     3526.81     66.86 o 
  10   7   0     2028.43     1951.35     46.95 o 
  12   7   0     1120.39     1210.28     38.18 o 
   0   8   0    10554.80    10228.54    186.00 o 
   2   8   0     1839.57     1819.59     35.12 o 
   4   8   0     3301.26     3211.25     60.73 o 
   6   8   0     3086.44     3011.20     59.59 o 
   8   8   0      316.35      307.13     19.18 o 
  10   8   0        5.23       20.91     15.38 o 
  12   8   0       58.69       43.49     18.24 o 
   2   9   0      170.65      181.23     15.73 o 
   4   9   0      520.25      556.75     28.21 o 
   6   9   0      124.61      112.87     18.31 o 
   8   9   0      975.86     1005.80     41.84 o 
  10   9   0     1209.58     1386.11     68.99 o 
   0  10   0    12717.43    13395.75    230.23 o 
   2  10   0      407.28      442.20     26.61 o 
   4  10   0     1241.41     1183.48     49.81 o 
   6  10   0      974.10      886.69     39.22 o 
   8  10   0       18.93       11.11     16.79 o 
  10  10   0      184.16      169.00     25.65 o 
   2  11   0        1.01       -8.49     17.38 o 
   4  11   0      258.87      299.86     33.19 o 
   6  11   0      544.81      688.51     56.91 o 
   8  11   0      582.64      617.13     38.31 o 
   2  12   0      480.64      606.23     41.76 o 
   4  12   0      864.01      916.20     50.99 o 
   6  12   0       75.11       55.85     26.73 o 
   2  13   0       81.18      106.87     40.44 o 
   1   1   1       86.55       49.05      2.64 o 
   2   1   1    19433.89    19808.33    176.78 o 
   3   1   1       75.10       58.85      2.24 o 
   4   1   1      590.34      602.12      7.29 o 
   5   1   1       62.97       63.46      3.49 o 
   6   1   1      290.18      284.24      6.09 o 
   7   1   1       43.69       36.89      3.12 o 
   8   1   1        0.02       -0.02      3.08 o 
   9   1   1       71.34       67.69      6.02 o 
  10   1   1      462.48      477.85     13.52 o 
  11   1   1      134.08      141.86      9.84 o 
  12   1   1      626.11      636.10     23.92 o 
  13   1   1       18.68        5.61     16.54 o 
  14   1   1       16.28        5.30     11.23 o 
  15   1   1        2.88        3.63     14.86 o 
  16   1   1        2.94      -12.49     12.49 o 
   0   2   1     1268.05     1379.15     69.02 o 
   1   2   1       43.44       46.75      2.80 o 
   2   2   1      221.08      237.58      4.56 o 
   3   2   1      293.86      278.25      5.27 o 
   4   2   1       20.09       11.99      2.21 o 
   5   2   1       35.95       39.42      2.39 o 
   6   2   1       93.75      117.14      3.95 o 
   7   2   1     1001.76      994.63     12.74 o 
   8   2   1       42.12       49.79      4.67 o 
   9   2   1      113.08       97.90      7.51 o 
  10   2   1      109.55       88.15      7.38 o 
  11   2   1        0.31       -6.45      6.55 o 
  12   2   1       57.70       54.57      9.31 o 
  13   2   1      117.75      128.22     14.61 o 
  14   2   1       39.49       37.11     18.07 o 
  15   2   1       11.98        6.08     11.96 o 
   1   3   1        2.10        3.16      1.95 o 
   2   3   1       67.42       64.33      3.13 o 
   3   3   1      633.29      648.74      8.70 o 
   4   3   1       57.09       86.57      4.05 o 
   5   3   1      267.95      300.26      7.18 o 
   6   3   1     1246.69     1211.32     17.14 o 
   7   3   1      184.33      181.92      7.83 o 
   8   3   1      215.78      225.34     13.21 o 
   9   3   1       72.24       71.04      6.68 o 
  10   3   1      382.11      370.32     13.22 o 
  11   3   1       73.18       61.85      7.67 o 
  12   3   1        5.77       16.93      9.25 o 
  13   3   1        0.18       10.57      7.99 o 
  14   3   1       14.64       16.63     11.58 o 
  15   3   1        0.63        7.77     12.44 o 
   0   4   1      305.09      304.32     13.73 o 
   1   4   1       97.39       88.30      3.92 o 
   2   4   1      957.61     1023.39     13.33 o 
   3   4   1        1.68        0.66      2.25 o 
   4   4   1     1938.39     2317.48     22.34 o 
   5   4   1       30.55       23.14      5.16 o 
   6   4   1       16.28       23.99      4.85 o 
   7   4   1      576.24      606.52     15.28 o 
   8   4   1      104.26      109.38     10.42 o 
   9   4   1        7.22       -4.71      5.42 o 
  10   4   1       65.46       65.06      7.63 o 
  11   4   1        0.76        4.97      7.11 o 
  12   4   1        1.85       -6.54      6.54 o 
  13   4   1       19.84       -1.49      9.53 o 
  14   4   1        0.58       -4.15     10.37 o 
  15   4   1        3.63      -10.73     12.40 o 
   1   5   1       54.21       50.56      3.94 o 
   2   5   1      116.53      126.34      5.61 o 
   3   5   1      114.41      113.09      4.52 o 
   4   5   1      558.40      603.71      9.38 o 
   5   5   1      385.21      402.88     10.08 o 
   6   5   1       68.45       59.67      7.82 o 
   7   5   1        0.75       -4.68      4.78 o 
   8   5   1       52.90       61.24      7.31 o 
   9   5   1       34.79       22.56      6.53 o 
  10   5   1        0.54        4.22      6.55 o 
  11   5   1        8.67        5.83      7.25 o 
  12   5   1       18.59       43.44      9.08 o 
  13   5   1       42.76       39.44      9.96 o 
  14   5   1        0.02        0.51     11.12 o 
   0   6   1        8.71        5.63      3.63 o 
   1   6   1       26.91       25.69      3.50 o 
   2   6   1       65.98       57.90      6.21 o 
   3   6   1      219.87      237.39      6.87 o 
   4   6   1      480.18      515.32     10.64 o 
   5   6   1      624.63      580.96     14.36 o 
   6   6   1      178.87      144.97      9.18 o 
   7   6   1        6.84        3.58      5.70 o 
   8   6   1       43.83       33.96      6.89 o 
   9   6   1       80.84       95.35      8.88 o 
  10   6   1       11.89        5.30      7.03 o 
  11   6   1      133.13      151.20     11.30 o 
  12   6   1        1.73       -8.13      8.13 o 
  13   6   1        7.64       -0.62      9.19 o 
  14   6   1        5.04        8.76     12.02 o 
   1   7   1      246.34      255.10     10.16 o 
   2   7   1       73.99       83.98      5.43 o 
   3   7   1       61.13       69.85      5.42 o 
   4   7   1      414.88      412.66     13.23 o 
   5   7   1      196.28      194.43      9.65 o 
   6   7   1       20.30        7.43      6.00 o 
   7   7   1       96.96      103.98      8.67 o 
   8   7   1       63.35       66.10      8.56 o 
   9   7   1      208.16      198.74     11.54 o 
  10   7   1       58.36       78.11      9.68 o 
  11   7   1       47.52       46.80      9.46 o 
  12   7   1       44.72       49.01     12.15 o 
  13   7   1       70.88       55.76     12.09 o 
   0   8   1      176.09      165.88     11.19 o 
   1   8   1      119.93      110.46      6.93 o 
   2   8   1        9.58        6.58      4.72 o 
   3   8   1        1.04       -0.76      5.19 o 
   4   8   1       90.67       90.69      8.44 o 
   5   8   1      174.81      157.26      9.88 o 
   6   8   1        1.66        0.67      6.36 o 
   7   8   1       47.50       33.73      7.85 o 
   8   8   1       83.36       75.23      9.29 o 
   9   8   1      184.53      202.60     14.00 o 
  10   8   1       14.03       -2.52      9.13 o 
  11   8   1       48.48       51.37     11.47 o 
  12   8   1        3.10      -13.99     15.98 o 
   1   9   1       96.77      103.93      7.23 o 
   2   9   1       26.23       20.03      6.30 o 
   3   9   1      190.59      204.40     14.15 o 
   4   9   1       24.01       13.33      6.80 o 
   5   9   1       34.61       24.58      8.57 o 
   6   9   1      100.66       82.70     10.41 o 
   7   9   1       51.00       35.51      9.64 o 
   8   9   1        8.64       -1.41     10.72 o 
   9   9   1       66.96       64.33     13.51 o 
  10   9   1        1.43       19.19     11.76 o 
  11   9   1        8.22        2.47     12.36 o 
   0  10   1      430.26      489.09     21.37 o 
   1  10   1       69.24       65.59      9.31 o 
   2  10   1        0.30       -1.55      7.09 o 
   3  10   1        0.18        4.90      8.11 o 
   4  10   1        2.56       14.07      9.92 o 
   5  10   1       55.60       55.48     11.71 o 
   6  10   1        3.87        1.20     10.09 o 
   7  10   1      124.86      155.25     21.17 o 
   8  10   1        0.62       -4.85     11.21 o 
   9  10   1       31.63       47.49     13.96 o 
  10  10   1        0.07       -2.94     12.58 o 
   1  11   1      100.59      125.34     19.23 o 
   2  11   1      361.19      369.97     20.58 o 
   3  11   1       71.10       38.02     10.57 o 
   4  11   1        4.93       15.79     12.29 o 
   5  11   1       18.00       15.96     13.28 o 
   6  11   1       15.69       25.25     13.73 o 
   7  11   1        1.71      -12.17     12.17 o 
   8  11   1        6.48       11.18     13.30 o 
   9  11   1        0.85       -2.99     12.85 o 
   1  12   1        7.21       16.57     20.64 o 
   2  12   1        8.56       18.75     17.42 o 
   3  12   1        4.11        2.72     14.49 o 
   4  12   1       24.14       34.66     15.77 o 
   5  12   1       52.66       53.63     18.88 o 
   6  12   1        4.37       -2.10     16.08 o 
   2  13   1        1.81        3.93     22.84 o 
   3  13   1       60.57       55.20     21.50 o 
   0   0   2    33448.60    34706.16   3451.82 o 
   1   0   2    11113.33    11229.00    415.66 o 
   2   0   2    29353.81    30609.33    406.86 o 
   3   0   2    19405.63    20224.28    242.32 o 
   4   0   2     1297.23     1276.83     17.88 o 
   5   0   2      433.89      403.42      8.90 o 
   6   0   2     7604.02     7597.49     87.96 o 
   7   0   2     5253.48     5018.84     61.12 o 
   8   0   2       57.64       65.61      5.62 o 
   9   0   2     1903.09     1829.14     30.94 o 
  10   0   2      273.00      287.56     17.34 o 
  11   0   2      119.40      138.36     37.24 o 
  12   0   2       84.94       72.20     16.50 o 
  13   0   2      647.68      603.29     35.08 o 
  14   0   2      546.81      428.42     78.09 o 
  15   0   2      939.03      886.93     87.16 o 
  16   0   2       42.28       58.44     21.13 o 
   1   1   2    24092.19    24441.65    217.56 o 
   2   1   2     1136.92     1294.40     15.70 o 
   3   1   2    50638.02    51662.49    519.16 o 
   4   1   2    17017.68    17161.29    139.73 o 
   5   1   2     2017.16     2025.00     19.76 o 
   6   1   2     9935.20     9663.29     81.60 o 
   7   1   2     2514.52     2477.14     23.68 o 
   8   1   2    11060.65    10962.39    103.47 o 
   9   1   2       21.65       23.41      4.37 o 
  10   1   2      482.24      440.43     14.43 o 
  11   1   2       16.78       12.50      7.13 o 
  12   1   2      598.95      582.06     23.14 o 
  13   1   2      873.41      828.53     32.64 o 
  14   1   2      196.38      210.51     18.04 o 
  15   1   2        8.21      -10.45     10.45 o 
   0   2   2   112550.30    98892.56   1888.02 o 
   1   2   2      656.33      727.86      7.97 o 
   2   2   2    23761.89    24047.97    204.20 o 
   3   2   2      213.33      287.10      6.17 o 
   4   2   2    11145.77    11266.33    108.27 o 
   5   2   2     7896.97     8049.65     68.52 o 
   6   2   2     1253.27     1148.90     13.56 o 
   7   2   2     6091.18     5741.22     51.40 o 
   8   2   2      146.26      177.04      8.35 o 
   9   2   2     1382.95     1335.67     21.55 o 
  10   2   2      794.55      778.25     17.62 o 
  11   2   2      627.33      606.13     20.48 o 
  12   2   2      648.39      636.69     21.29 o 
  13   2   2      791.16      809.89     43.61 o 
  14   2   2      120.48      150.97     16.48 o 
  15   2   2      167.37      208.91     19.50 o 
   1   3   2    12889.01    13213.58    104.38 o 
   2   3   2      181.67      205.04      7.71 o 
   3   3   2     4900.58     4784.37     44.68 o 
   4   3   2     2665.82     2534.22     26.16 o 
   5   3   2     4936.67     4970.11     47.20 o 
   6   3   2    16788.04    17046.70    148.76 o 
   7   3   2     3466.84     3431.40     64.46 o 
   8   3   2     2364.81     2196.00     30.14 o 
   9   3   2       30.65       28.58      6.25 o 
  10   3   2     1290.95     1266.23     23.99 o 
  11   3   2       38.78       28.50      7.05 o 
  12   3   2     1928.52     1823.87     43.05 o 
  13   3   2       80.87       59.23     10.92 o 
  14   3   2      183.66      194.68     18.25 o 
  15   3   2       17.14       11.10     12.73 o 
   0   4   2     3025.35     2958.79     47.25 o 
   1   4   2       17.61       17.76      2.60 o 
   2   4   2     2156.54     1828.65     18.49 o 
   3   4   2     3445.67     3544.51     33.12 o 
   4   4   2    12838.16    13004.24    114.84 o 
   5   4   2    11850.06    11898.75    106.15 o 
   6   4   2     1117.36     1143.99     17.00 o 
   7   4   2     2718.17     2602.06     34.13 o 
   8   4   2       67.29       55.03      6.48 o 
   9   4   2     1676.10     1606.87     25.87 o 
  10   4   2      321.79      317.32     12.86 o 
  11   4   2     1324.22     1311.49     24.53 o 
  12   4   2      152.76      147.44     11.55 o 
  13   4   2      200.01      200.85     13.94 o 
  14   4   2      297.09      313.31     26.27 o 
  15   4   2        1.61       -1.50     13.00 o 
   1   5   2     4786.64     4661.21     41.54 o 
   2   5   2     2435.61     2499.98     26.07 o 
   3   5   2      733.67      625.24     11.10 o 
   4   5   2      314.98      251.01      6.11 o 
   5   5   2     8447.25     8784.27     81.25 o 
   6   5   2     4168.81     4085.52     48.68 o 
   7   5   2      584.68      568.85     14.20 o 
   8   5   2     2544.29     2445.78     34.40 o 
   9   5   2       22.18       14.13      6.31 o 
  10   5   2      894.42      856.04     19.57 o 
  11   5   2      149.03      147.68     10.58 o 
  12   5   2     1654.55     1599.23     29.51 o 
  13   5   2        1.17       -9.25      9.25 o 
  14   5   2       76.38       80.12     12.71 o 
   0   6   2     2574.14     2202.67     38.80 o 
   1   6   2      562.29      627.50     10.73 o 
   2   6   2     1504.91     1316.35     16.53 o 
   3   6   2     1820.17     1779.75     20.16 o 
   4   6   2     6912.31     7030.11     63.94 o 
   5   6   2     4031.28     4165.44     49.92 o 
   6   6   2     1659.53     1699.63     26.47 o 
   7   6   2     1000.67      963.46     21.89 o 
   8   6   2       46.70       52.14      8.09 o 
   9   6   2      883.42      848.27     19.43 o 
  10   6   2       93.09       96.77      9.59 o 
  11   6   2      923.39      936.21     23.39 o 
  12   6   2       60.37       77.30     10.63 o 
  13   6   2       77.62       72.85     10.66 o 
  14   6   2      274.65      245.64     32.90 o 
   1   7   2     4703.43     4439.67     42.25 o 
   2   7   2      341.73      293.61      8.51 o 
   3   7   2     2857.04     2790.52     30.81 o 
   4   7   2      215.99      207.89     10.55 o 
   5   7   2     1644.78     1671.52     26.82 o 
   6   7   2     1429.95     1431.05     24.88 o 
   7   7   2      229.76      219.77     10.76 o 
   8   7   2     1134.13     1117.00     22.73 o 
   9   7   2      141.57      127.50     10.08 o 
  10   7   2     1168.67     1196.37     25.10 o 
  11   7   2        4.69        1.26      9.68 o 
  12   7   2     1038.26     1039.54     27.40 o 
  13   7   2       43.08       39.01     12.65 o 
   0   8   2     6112.77     5930.32    114.64 o 
   1   8   2     1190.78     1194.64     19.34 o 
   2   8   2     1040.94     1005.05     16.62 o 
   3   8   2       98.64       96.79      7.58 o 
   4   8   2     1586.27     1639.52     29.16 o 
   5   8   2      138.02      152.15      9.85 o 
   6   8   2     1054.28      954.31     20.79 o 
   7   8   2      481.99      480.25     19.38 o 
   8   8   2        8.70        4.03      8.12 o 
   9   8   2      367.50      353.67     16.72 o 
  10   8   2       19.06        3.35     12.24 o 
  11   8   2      292.77      340.61     19.05 o 
  12   8   2       37.75       58.85     12.06 o 
   1   9   2     1559.45     1521.62     23.58 o 
   2   9   2      437.00      462.22     14.03 o 
   3   9   2     3457.80     3407.10     49.76 o 
   4   9   2      155.55      194.88     12.63 o 
   5   9   2      245.42      273.72     15.34 o 
   6   9   2       17.28       25.84      9.01 o 
   7   9   2        6.78        5.58      8.68 o 
   8   9   2     1296.60     1296.09     30.04 o 
   9   9   2        5.18       -0.02      9.14 o 
  10   9   2      499.13      518.24     23.92 o 
  11   9   2       12.98        2.88     13.32 o 
   0  10   2     1061.42     1054.87     82.12 o 
   1  10   2     1542.77     1536.80     33.21 o 
   2  10   2      624.49      701.54     22.69 o 
   3  10   2        0.84        2.25      8.99 o 
   4  10   2      422.85      476.97     18.30 o 
   5  10   2       13.04       14.65      9.06 o 
   6  10   2      428.46      387.71     25.32 o 
   7  10   2      252.65      299.70     19.14 o 
   8  10   2       40.79       11.93     11.62 o 
   9  10   2      325.55      377.79     21.91 o 
  10  10   2       19.71        2.51     12.67 o 
   1  11   2      551.07      542.82     59.20 o 
   2  11   2      243.54      234.54     18.13 o 
   3  11   2      640.23      670.00     26.65 o 
   4  11   2      290.75      354.34     21.40 o 
   5  11   2       74.77       96.97     17.44 o 
   6  11   2      256.02      299.52     21.60 o 
   7  11   2       41.47       42.24     15.85 o 
   8  11   2      396.91      424.95     25.85 o 
   9  11   2        1.47        6.77     19.46 o 
   1  12   2       18.12        5.82     19.51 o 
   2  12   2      255.92      308.85     27.79 o 
   3  12   2       34.28       20.49     15.47 o 
   4  12   2      278.35      285.25     23.69 o 
   5  12   2      261.08      311.57     25.56 o 
   6  12   2       25.45       33.86     15.66 o 
   2  13   2       20.23        2.10     21.66 o 
   3  13   2        1.96       52.46     21.00 o 
   1   1   3      591.25      564.72      7.75 o 
   2   1   3    14542.87    15176.85    123.31 o 
   3   1   3     3921.37     4110.27     35.43 o 
   4   1   3        4.44        1.72      2.17 o 
   5   1   3      930.06      950.35     11.62 o 
   6   1   3      460.21      498.10      7.95 o 
   7   1   3       15.73        8.65      2.92 o 
   8   1   3      108.36      109.51      5.00 o 
   9   1   3        1.29       -3.66      3.66 o 
  10   1   3        6.09        4.21      5.40 o 
  11   1   3      145.83      160.80     11.81 o 
  12   1   3      165.61      146.20     14.27 o 
  13   1   3      103.21      120.60     16.33 o 
  14   1   3       41.05       36.73     12.62 o 
  15   1   3        0.49        5.47     12.01 o 
   0   2   3     1937.49     1884.04     23.91 o 
   1   2   3     1891.12     2122.74     20.30 o 
   2   2   3     2603.30     2621.60     23.90 o 
   3   2   3     5004.15     5090.46     46.40 o 
   4   2   3      598.67      637.50      9.30 o 
   5   2   3      832.64      875.48     13.36 o 
   6   2   3     1624.50     1570.58     17.21 o 
   7   2   3       56.82       55.05      3.86 o 
   8   2   3      577.72      544.49     12.04 o 
   9   2   3      522.48      536.59     14.25 o 
  10   2   3       93.72       98.05      7.39 o 
  11   2   3       48.85       47.68     10.14 o 
  12   2   3      258.54      230.88     14.34 o 
  13   2   3       21.33       56.61     12.76 o 
  14   2   3       99.30       70.87     14.05 o 
  15   2   3       11.80       12.36     12.13 o 
   1   3   3       48.28       65.57      3.78 o 
   2   3   3      343.72      388.28      6.52 o 
   3   3   3      200.78      198.71      5.88 o 
   4   3   3     2559.93     2662.15     27.39 o 
   5   3   3     1266.75     1378.15     16.91 o 
   6   3   3     1032.95     1127.55     15.15 o 
   7   3   3      154.52      152.24      6.50 o 
   8   3   3        1.53       -0.89      5.70 o 
   9   3   3       48.19       42.77      6.21 o 
  10   3   3       96.43       99.13      8.45 o 
  11   3   3        0.75        2.69      6.34 o 
  12   3   3       53.46       52.06      9.73 o 
  13   3   3       23.18       14.19      9.73 o 
  14   3   3        0.51      -10.35     10.35 o 
  15   3   3        0.15       10.38     12.97 o 
   0   4   3       11.12        4.06      2.99 o 
   1   4   3      213.86      229.75      5.38 o 
   2   4   3        0.63        0.59      2.22 o 
   3   4   3        1.06       -2.51      3.43 o 
   4   4   3      737.75      806.41     11.12 o 
   5   4   3       26.50       50.88      4.27 o 
   6   4   3      120.54      113.98      5.17 o 
   7   4   3      278.96      318.98     10.52 o 
   8   4   3       27.67       26.14      5.79 o 
   9   4   3       17.09       29.90      7.67 o 
  10   4   3        2.91       -3.95      5.77 o 
  11   4   3      103.70      115.30      9.40 o 
  12   4   3        0.08        4.76      6.81 o 
  13   4   3       14.74       30.48      9.90 o 
  14   4   3       60.28       67.64     12.85 o 
  15   4   3        5.26      -12.62     12.62 o 
   1   5   3      392.84      388.02      8.82 o 
   2   5   3      174.61      173.61      5.42 o 
   3   5   3      125.10      106.20      4.42 o 
   4   5   3        9.79       17.11      3.14 o 
   5   5   3       95.33      108.01      6.55 o 
   6   5   3       61.84       87.64      6.91 o 
   7   5   3       16.06       20.16      7.99 o 
   8   5   3       34.19       27.63      6.52 o 
   9   5   3       11.62        4.63      6.07 o 
  10   5   3       13.06       13.80      6.69 o 
  11   5   3        4.26        5.60      7.39 o 
  12   5   3       43.88       65.46     10.11 o 
  13   5   3       11.29       12.00      9.10 o 
  14   5   3        0.44        0.63     10.10 o 
   0   6   3      627.23      614.71     42.85 o 
   1   6   3       49.92       46.84      4.17 o 
   2   6   3        5.74       -2.52      3.32 o 
   3   6   3     1246.74     1272.71     16.04 o 
   4   6   3      116.22       93.26      6.27 o 
   5   6   3        2.41       -3.77      5.02 o 
   6   6   3       38.94       34.52      6.17 o 
   7   6   3        2.40        1.96      5.64 o 
   8   6   3       92.31       73.34      7.85 o 
   9   6   3       48.00       53.39      8.68 o 
  10   6   3        5.99        4.42      7.35 o 
  11   6   3       14.71       30.62      8.73 o 
  12   6   3      118.26      125.33     12.52 o 
  13   6   3        6.09        1.19     10.13 o 
  14   6   3       42.24       34.65     13.29 o 
   1   7   3      223.39      213.40      7.74 o 
   2   7   3      278.61      280.80      8.51 o 
   3   7   3       17.88       19.10      4.73 o 
   4   7   3       74.48       69.24      6.42 o 
   5   7   3       11.01       13.97      5.70 o 
   6   7   3        1.00       -0.04      5.74 o 
   7   7   3       33.52       17.15      6.71 o 
   8   7   3      405.56      434.92     14.65 o 
   9   7   3        9.40       17.31      8.42 o 
  10   7   3        3.00        4.01      9.11 o 
  11   7   3       12.71       15.90     10.03 o 
  12   7   3      139.18      161.25     19.29 o 
  13   7   3        0.85       17.31     11.64 o 
   0   8   3      597.86      590.54     48.22 o 
   1   8   3       11.73        7.11      4.56 o 
   2   8   3        1.37       -4.92      4.92 o 
   3   8   3        6.19        7.42      5.57 o 
   4   8   3      830.49      776.21     20.11 o 
   5   8   3       67.15       51.23      9.43 o 
   6   8   3       67.09       61.90      9.26 o 
   7   8   3        5.72        7.19      7.93 o 
   8   8   3        3.62        2.05      7.78 o 
   9   8   3        0.12       11.21      9.17 o 
  10   8   3        1.12       10.97      9.65 o 
  11   8   3      111.78      114.18     13.17 o 
  12   8   3       87.01       89.09     13.19 o 
   1   9   3      417.00      415.90     16.53 o 
   2   9   3      136.62      136.22      9.59 o 
   3   9   3      155.80      182.74     12.20 o 
   4   9   3       99.84       87.90     10.06 o 
   5   9   3       27.26       33.34      8.83 o 
   6   9   3       98.53       56.07     13.06 o 
   7   9   3       31.11       19.42      9.24 o 
   8   9   3      239.34      246.44     17.78 o 
   9   9   3       10.41       14.82      9.78 o 
  10   9   3        0.24       -3.00     10.76 o 
  11   9   3       76.33       81.83     14.71 o 
   0  10   3       68.69       49.69     13.93 o 
   1  10   3      137.31      135.76     11.04 o 
   2  10   3       16.00        8.32      7.74 o 
   3  10   3       52.07       34.97     10.15 o 
   4  10   3      106.20      131.49     13.21 o 
   5  10   3        3.84        0.74      9.40 o 
   6  10   3       49.33       53.73     10.81 o 
   7  10   3       21.73       24.18     10.52 o 
   8  10   3       10.64       -0.21     11.61 o 
   9  10   3       52.33       56.78     14.13 o 
  10  10   3        0.24      -10.69     12.99 o 
   1  11   3        3.62        9.19      8.45 o 
   2  11   3      144.77      137.87     15.49 o 
   3  11   3      105.10      113.13     15.57 o 
   4  11   3      109.73       70.08     14.74 o 
   5  11   3        0.06       -0.07     12.25 o 
   6  11   3        9.36       15.77     13.55 o 
   7  11   3        0.05        4.93     13.56 o 
   8  11   3       22.22       29.55     15.36 o 
   9  11   3        0.05       32.60     35.59 o 
   0  12   3       86.73      129.35     38.37 o 
   1  12   3       69.91       59.30     42.09 o 
   2  12   3      101.05       88.33     27.63 o 
   3  12   3       10.43       -3.05     12.38 o 
   4  12   3        7.79        6.26     13.69 o 
   5  12   3        0.60       11.25     14.67 o 
   6  12   3       26.76       22.36     14.75 o 
   1  13   3        7.87       18.98     33.11 o 
   2  13   3        8.03       23.96     23.62 o 
   3  13   3       20.93       34.80     32.73 o 
   0   0   4    12967.79    12714.73    197.93 o 
   1   0   4     7396.23     7868.02     95.92 o 
   2   0   4     2595.46     2632.69     39.46 o 
   3   0   4      510.15      479.69     13.35 o 
   4   0   4     1945.69     1984.69     28.50 o 
   5   0   4     3037.84     2997.79     41.45 o 
   6   0   4      221.81      235.71      7.59 o 
   7   0   4    10314.47    10029.89    115.51 o 
   8   0   4      246.35      261.37      9.18 o 
   9   0   4     2610.66     2547.48     40.00 o 
  10   0   4      525.29      509.07     20.79 o 
  11   0   4     3521.55     3731.22     94.89 o 
  12   0   4      374.13      392.61     27.60 o 
  13   0   4     2311.92     2294.92     72.50 o 
  14   0   4       26.94       13.05     17.54 o 
  15   0   4      133.96      183.55     25.82 o 
   1   1   4    94937.45    84890.10   1415.72 o 
   2   1   4    50658.92    51701.98    528.38 o 
   3   1   4      254.85      274.98      5.30 o 
   4   1   4      222.00      220.24      4.51 o 
   5   1   4      512.30      457.42      7.17 o 
   6   1   4     3847.52     3822.40     33.59 o 
   7   1   4     8754.19     9025.56     77.31 o 
   8   1   4     1368.02     1320.10     17.42 o 
   9   1   4      326.99      299.09      9.99 o 
  10   1   4     1066.80     1087.97     20.58 o 
  11   1   4      532.13      526.00     18.58 o 
  12   1   4      192.98      206.59     15.69 o 
  13   1   4     1858.26     1825.89     44.57 o 
  14   1   4        0.38       -4.60     13.45 o 
  15   1   4       56.06       25.27     18.13 o 
   0   2   4     3489.99     3744.69     49.56 o 
   1   2   4    22954.89    23595.72    210.95 o 
   2   2   4      100.90      138.47      3.26 o 
   3   2   4       34.17       65.61      3.27 o 
   4   2   4        8.60       10.00      3.08 o 
   5   2   4     6818.99     6520.53     56.60 o 
   6   2   4       60.36       75.50      3.69 o 
   7   2   4     7877.13     7596.96     73.78 o 
   8   2   4       98.73      115.26      6.39 o 
   9   2   4     4373.57     4361.29     50.88 o 
  10   2   4        0.36        0.45      5.00 o 
  11   2   4     3160.40     3078.31     47.13 o 
  12   2   4       16.76       10.77      8.57 o 
  13   2   4      944.68      955.89     31.09 o 
  14   2   4       94.85       68.01     14.32 o 
  15   2   4      387.81      360.00     23.26 o 
   1   3   4    14191.42    14450.85    139.62 o 
   2   3   4     2060.85     2197.05     21.26 o 
   3   3   4     6509.49     6367.56     52.56 o 
   4   3   4     1110.42     1185.10     14.83 o 
   5   3   4     7873.68     8012.00     76.72 o 
   6   3   4      691.80      696.20     12.87 o 
   7   3   4      823.98      756.05     14.14 o 
   8   3   4       18.79       17.33      5.24 o 
   9   3   4      338.10      340.25     12.01 o 
  10   3   4        9.12        7.81      5.40 o 
  11   3   4       55.15       41.23      7.28 o 
  12   3   4      221.46      238.39     12.58 o 
  13   3   4     1121.70     1041.51     29.05 o 
  14   3   4       17.72       13.65     12.35 o 
  15   3   4      333.46      316.55     24.19 o 
   0   4   4     1101.66     1060.46     19.52 o 
   1   4   4     1443.07     1468.60     17.33 o 
   2   4   4     1103.49     1023.55     17.07 o 
   3   4   4     3934.58     3704.12     33.04 o 
   4   4   4     1662.16     1637.83     19.10 o 
   5   4   4    12666.55    12433.21    110.89 o 
   6   4   4       42.10       34.23      3.91 o 
   7   4   4     5454.65     5201.45     62.84 o 
   8   4   4     1685.09     1796.80     27.10 o 
   9   4   4     3098.68     3143.15     41.72 o 
  10   4   4      187.01      185.52      9.99 o 
  11   4   4     2538.42     2468.27     36.44 o 
  12   4   4       17.84       23.87      8.29 o 
  13   4   4      673.54      681.63     22.29 o 
  14   4   4      321.28      358.22     20.23 o 
  15   4   4       63.30       49.19     14.40 o 
   1   5   4    14642.78    14559.55    122.25 o 
   2   5   4     7602.52     8427.97     73.65 o 
   3   5   4     8064.08     7376.42     65.45 o 
   4   5   4      125.69      109.98      4.85 o 
   5   5   4     5011.34     4913.34     49.01 o 
   6   5   4      257.60      280.84     10.09 o 
   7   5   4      767.22      789.54     18.19 o 
   8   5   4       16.63        8.55      5.89 o 
   9   5   4      640.86      614.65     15.98 o 
  10   5   4        2.44        0.66      6.37 o 
  11   5   4       43.14       44.70      8.79 o 
  12   5   4      937.68      922.14     22.02 o 
  13   5   4      436.79      449.67     17.81 o 
  14   5   4       64.10       73.52     14.08 o 
   0   6   4      479.16      452.61     17.06 o 
   1   6   4     1256.06     1259.00     16.78 o 
   2   6   4        2.15       -0.05      3.15 o 
   3   6   4     3082.42     3042.71     31.68 o 
   4   6   4       48.10       60.53      5.28 o 
   5   6   4     4084.14     4201.86     53.99 o 
   6   6   4      210.43      194.44      9.29 o 
   7   6   4     2215.67     2202.90     32.38 o 
   8   6   4       54.41       60.21      7.53 o 
   9   6   4     2647.72     2545.31     39.84 o 
  10   6   4        0.10        1.56      6.86 o 
  11   6   4     1549.25     1571.34     31.79 o 
  12   6   4       25.21       38.74     10.69 o 
  13   6   4      317.28      325.30     16.90 o 
  14   6   4      112.85       86.59     14.55 o 
   1   7   4     4361.47     4275.32     44.93 o 
   2   7   4       55.13       49.37      4.84 o 
   3   7   4     5345.56     5187.21     53.17 o 
   4   7   4       91.59       91.87      6.96 o 
   5   7   4     2750.18     2735.04     37.49 o 
   6   7   4       33.83       34.09      6.68 o 
   7   7   4      104.91      117.80     10.43 o 
   8   7   4      123.95      122.06     15.43 o 
   9   7   4       35.43       33.82      9.72 o 
  10   7   4      177.65      164.95     17.27 o 
  11   7   4        0.48        3.50      9.12 o 
  12   7   4      122.02      105.32     13.80 o 
  13   7   4      218.25      229.64     16.00 o 
   0   8   4        5.01        5.98      6.02 o 
   1   8   4     2709.93     2762.90     33.28 o 
   2   8   4       79.85       64.27      6.69 o 
   3   8   4      901.86      875.70     19.32 o 
   4   8   4      170.08      172.79     11.37 o 
   5   8   4      779.79      792.53     20.74 o 
   6   8   4      277.40      289.26     15.37 o 
   7   8   4     1285.94     1278.98     27.79 o 
   8   8   4      387.00      334.67     15.95 o 
   9   8   4     1716.27     1773.67     37.82 o 
  10   8   4       74.20       70.63     11.27 o 
  11   8   4      677.72      688.81     23.31 o 
  12   8   4       60.52       68.43     12.35 o 
   1   9   4     3760.42     3878.47     54.16 o 
   2   9   4     1869.30     1917.47     33.66 o 
   3   9   4     2321.86     2246.05     37.73 o 
   4   9   4      199.56      174.85     12.30 o 
   5   9   4      511.85      544.80     18.82 o 
   6   9   4      284.95      277.09     14.98 o 
   7   9   4      437.97      408.21     26.22 o 
   8   9   4      179.41      181.55     14.02 o 
   9   9   4      150.75      125.18     14.28 o 
  10   9   4      325.33      312.57     17.40 o 
  11   9   4       77.28       90.57     15.68 o 
   0  10   4       57.33       40.80     24.42 o 
   1  10   4      134.03      100.28     10.74 o 
   2  10   4       35.86       31.37     10.71 o 
   3  10   4      122.98      104.94     12.29 o 
   4  10   4       21.32       32.42     10.63 o 
   5  10   4      541.57      596.07     22.26 o 
   6  10   4       26.85       20.07     10.93 o 
   7  10   4      917.09      998.50     29.19 o 
   8  10   4        3.54       11.86     10.69 o 
   9  10   4      440.17      457.27     29.93 o 
  10  10   4        0.05       -7.93     12.41 o 
   1  11   4      864.97      863.27     26.38 o 
   2  11   4      105.29      124.87     14.97 o 
   3  11   4      815.25      831.28     26.19 o 
   4  11   4       35.81       29.20     11.37 o 
   5  11   4      312.64      278.50     20.63 o 
   6  11   4      116.23      104.31     16.42 o 
   7  11   4      118.78      108.40     17.59 o 
   8  11   4       13.31       12.91     16.20 o 
   0  12   4        2.39      -26.20     26.20 o 
   1  12   4      100.57       75.49     19.16 o 
   2  12   4       71.50       57.97     20.23 o 
   3  12   4       10.09       10.68     13.50 o 
   4  12   4       38.60       55.96     17.90 o 
   5  12   4      388.71      457.60     25.86 o 
   6  12   4       16.40        3.85     16.66 o 
   1  13   4      186.09      227.97     48.79 o 
   2  13   4       49.22       51.58     35.69 o 
   3  13   4      227.81      207.64     47.14 o 
   1   1   5      410.82      454.26      6.14 o 
   2   1   5      442.51      447.48      6.27 o 
   3   1   5     3482.51     3706.67     32.76 o 
   4   1   5     1873.01     1941.41     18.28 o 
   5   1   5     1091.56     1137.43     14.12 o 
   6   1   5     1746.17     1876.51     19.69 o 
   7   1   5        2.32       -2.70      2.70 o 
   8   1   5       27.52       24.79      3.57 o 
   9   1   5      100.82      112.50      6.66 o 
  10   1   5       19.40       23.28      6.00 o 
  11   1   5        2.35        1.05      7.03 o 
  12   1   5        5.97        2.03      8.10 o 
  13   1   5       68.97       99.27     14.27 o 
  14   1   5       75.61       72.03     13.81 o 
  15   1   5        0.29       -6.85     11.57 o 
   0   2   5    19342.44    19953.04    241.36 o 
   1   2   5      154.86      166.50      4.14 o 
   2   2   5     6837.65     7014.58     59.14 o 
   3   2   5     8714.81     9065.91     75.95 o 
   4   2   5        0.13       -0.68      1.68 o 
   5   2   5     3274.29     3459.79     30.84 o 
   6   2   5      874.93      981.73     12.62 o 
   7   2   5      248.35      241.29     10.84 o 
   8   2   5        0.01        0.39      3.08 o 
   9   2   5      196.60      211.35      9.67 o 
  10   2   5       33.94       27.51      5.96 o 
  11   2   5      145.68      164.07     10.12 o 
  12   2   5       25.65       21.81     12.95 o 
  13   2   5       28.33       45.12     12.31 o 
  14   2   5       24.15       28.15     18.15 o 
  15   2   5       34.63       32.36     13.46 o 
   1   3   5      160.51      166.97      5.27 o 
   2   3   5     1195.67     1269.34     13.74 o 
   3   3   5       78.09      102.86      3.36 o 
   4   3   5      133.05      145.28      4.57 o 
   5   3   5      891.61      932.16     13.33 o 
   6   3   5      185.65      157.58      6.41 o 
   7   3   5        6.35        5.44      3.40 o 
   8   3   5       84.68       80.14      6.62 o 
   9   3   5      589.86      603.92     14.59 o 
  10   3   5       99.76      104.46      8.10 o 
  11   3   5      329.85      337.84     15.83 o 
  12   3   5      145.05      125.52     10.49 o 
  13   3   5        6.30       35.75     10.99 o 
  14   3   5        6.94       17.69     11.88 o 
  15   3   5        6.61       20.21     13.71 o 
   0   4   5     3335.93     3342.93     42.96 o 
   1   4   5      188.14      181.48      5.22 o 
   2   4   5      459.76      501.50      8.09 o 
   3   4   5      104.75      109.01      4.02 o 
   4   4   5      570.58      534.67      9.07 o 
   5   4   5       61.73       78.43      5.09 o 
   6   4   5      143.41      142.82      7.91 o 
   7   4   5      161.35      158.85      8.47 o 
   8   4   5      156.88      160.19      8.61 o 
   9   4   5        0.25        4.51      6.10 o 
  10   4   5        4.10       -1.05      5.88 o 
  11   4   5       29.03       31.19      7.86 o 
  12   4   5        1.74       -0.42      7.79 o 
  13   4   5       55.81       67.55     11.17 o 
  14   4   5        5.15       -4.13     10.53 o 
  15   4   5        0.69       -4.78     15.30 o 
   1   5   5      385.87      408.98      8.38 o 
   2   5   5       14.20       15.88      3.15 o 
   3   5   5        3.72       -2.74      2.74 o 
   4   5   5        5.43        1.91      2.96 o 
   5   5   5       68.58       56.81      5.11 o 
   6   5   5      547.86      536.85     13.99 o 
   7   5   5       21.79       13.37      5.66 o 
   8   5   5      275.19      300.75     11.46 o 
   9   5   5       11.08        6.79      6.16 o 
  10   5   5        1.73        0.39      6.91 o 
  11   5   5        6.82       -2.62      8.15 o 
  12   5   5       43.12       46.53      9.29 o 
  13   5   5        1.17       15.62     10.09 o 
  14   5   5        0.27        4.79     11.35 o 
   0   6   5      381.08      401.34     13.58 o 
   1   6   5       18.99       25.49      3.97 o 
   2   6   5      716.84      720.04     11.47 o 
   3   6   5      681.12      746.08     11.56 o 
   4   6   5     1011.42     1030.60     16.23 o 
   5   6   5      162.59      157.06      7.63 o 
   6   6   5        0.21       -4.56      4.91 o 
   7   6   5       60.72       77.12      8.05 o 
   8   6   5       39.49       34.26      6.84 o 
   9   6   5       51.93       62.31      9.39 o 
  10   6   5        2.94       -0.01      7.66 o 
  11   6   5        2.58       13.63      9.46 o 
  12   6   5        2.34       -7.76      9.01 o 
  13   6   5       56.32       55.38     11.33 o 
  14   6   5       47.14       61.63     14.78 o 
   1   7   5       31.19       23.52      4.42 o 
   2   7   5      221.76      228.47      7.77 o 
   3   7   5        0.50       -0.86      4.26 o 
   4   7   5        3.35        3.45      5.25 o 
   5   7   5       35.55       29.89      7.33 o 
   6   7   5      194.04      209.00     12.81 o 
   7   7   5      133.09      111.69     13.00 o 
   8   7   5      428.50      387.66     17.24 o 
   9   7   5      170.59      185.63     16.91 o 
  10   7   5       13.16       -4.13      8.63 o 
  11   7   5      215.06      243.46     19.34 o 
  12   7   5        1.67       -9.41      9.41 o 
  13   7   5       17.46       28.08     13.26 o 
   0   8   5       65.84       56.52     15.86 o 
   1   8   5       21.57       17.71      4.71 o 
   2   8   5      412.17      431.19     12.94 o 
   3   8   5      192.38      192.66     10.98 o 
   4   8   5      305.25      332.13     15.32 o 
   5   8   5      334.00      325.52     15.41 o 
   6   8   5        6.34        3.88      7.55 o 
   7   8   5      255.34      277.58     15.84 o 
   8   8   5        6.08        6.47      9.35 o 
   9   8   5       15.65       23.86      9.73 o 
  10   8   5        9.17        4.21      9.72 o 
  11   8   5      124.20      120.17     13.41 o 
  12   8   5        3.49       -2.34     10.51 o 
   1   9   5      176.81      191.60     11.17 o 
   2   9   5       57.47       47.59      8.44 o 
   3   9   5       45.84       46.75     10.11 o 
   4   9   5        4.26       -5.42      8.39 o 
   5   9   5       25.10       25.67     10.90 o 
   6   9   5        9.89       12.60      9.02 o 
   7   9   5       17.06        7.52      9.58 o 
   8   9   5      146.50      151.72     14.76 o 
   9   9   5        1.13       -5.24      9.11 o 
  10   9   5       44.00       39.21     11.23 o 
  11   9   5        4.72       14.44     11.20 o 
   0  10   5      781.01      760.54     60.55 o 
   1  10   5      128.83      137.58     11.84 o 
   2  10   5       19.33       23.14      9.17 o 
   3  10   5       10.34        4.07      9.20 o 
   4  10   5       64.84       81.05     12.23 o 
   5  10   5        3.59        9.33     10.05 o 
   6  10   5       18.82       17.97     10.26 o 
   7  10   5        1.03       27.79     12.02 o 
   8  10   5        0.23       -1.23     11.10 o 
   9  10   5        8.55        8.28     11.64 o 
  10  10   5        6.21      -13.26     13.26 o 
   1  11   5        6.95       -3.42     11.93 o 
   2  11   5        3.26       -9.39      9.39 o 
   3  11   5       88.89       95.77     13.23 o 
   4  11   5      173.33      177.35     19.65 o 
   5  11   5       26.27       17.97     12.48 o 
   6  11   5      158.55      175.50     17.74 o 
   7  11   5        0.06       -4.71     12.53 o 
   8  11   5       17.67       12.31     18.12 o 
   0  12   5      449.55      460.90     82.99 o 
   1  12   5       16.88       10.31     16.22 o 
   2  12   5        7.30       -0.03     16.71 o 
   3  12   5       31.66       36.40     16.75 o 
   4  12   5       35.82       12.08     15.47 o 
   5  12   5       55.92       50.42     17.56 o 
   6  12   5       47.12       35.11     15.51 o 
   1  13   5        2.10      -30.64     30.64 o 
   2  13   5       12.07       22.59     22.69 o 
   0   0   6    12630.66    13141.93    205.41 o 
   1   0   6     1423.77     1617.46     35.80 o 
   2   0   6     2560.73     2602.60     35.34 o 
   3   0   6      494.01      495.73      9.51 o 
   4   0   6    14583.28    15148.80    184.43 o 
   5   0   6     8484.06     8027.88    178.43 o 
   6   0   6        1.30        7.90      2.82 o 
   7   0   6    15999.12    15943.11    196.95 o 
   8   0   6       29.99       31.08      5.04 o 
   9   0   6     5238.78     5210.86     72.36 o 
  10   0   6        6.72        4.52      8.01 o 
  11   0   6     2118.04     2084.25     49.62 o 
  12   0   6      335.23      365.20     47.19 o 
  13   0   6      876.74      950.51     44.92 o 
  14   0   6      439.37      469.98     34.28 o 
  15   0   6      262.46      239.92     28.56 o 
   1   1   6     2220.31     2322.43     20.52 o 
   2   1   6    30199.49    31588.59    243.49 o 
   3   1   6      432.92      602.39     12.38 o 
   4   1   6      668.19      675.99      9.02 o 
   5   1   6    10308.54    10709.34     86.03 o 
   6   1   6      993.32      999.67     12.68 o 
   7   1   6     1464.99     1376.62     16.43 o 
   8   1   6     1080.01     1044.92     14.32 o 
   9   1   6      262.07      254.67      8.29 o 
  10   1   6      164.40      171.45     12.71 o 
  11   1   6      146.03      137.66     11.28 o 
  12   1   6      582.33      541.04     20.02 o 
  13   1   6      454.89      408.01     21.83 o 
  14   1   6      319.29      309.83     20.94 o 
  15   1   6      442.30      492.00     26.14 o 
   0   2   6      507.46      460.32     10.63 o 
   1   2   6     1275.23     1284.39     13.60 o 
   2   2   6      777.07      849.06     12.52 o 
   3   2   6      427.82      386.62      6.06 o 
   4   2   6     2501.73     2340.98     22.57 o 
   5   2   6     7596.66     7363.04     60.82 o 
   6   2   6      957.15     1010.78     12.21 o 
   7   2   6    10621.82    10682.82     96.27 o 
   8   2   6     1353.34     1481.88     20.51 o 
   9   2   6     2325.86     2342.16     31.38 o 
  10   2   6        0.12        3.83      5.16 o 
  11   2   6     2333.17     2374.94     36.35 o 
  12   2   6       81.98       59.01     15.27 o 
  13   2   6     1501.86     1533.38     40.65 o 
  14   2   6       46.30       41.99     13.43 o 
  15   2   6       43.77       36.47     14.06 o 
   1   3   6    23909.32    24206.35    197.23 o 
   2   3   6      100.73      107.11      5.12 o 
   3   3   6    13446.96    12959.83    103.16 o 
   4   3   6     2174.21     2261.04     21.55 o 
   5   3   6     3761.27     3819.10     35.95 o 
   6   3   6     1606.24     1501.57     18.93 o 
   7   3   6      640.22      576.87     13.96 o 
   8   3   6     2372.24     2293.88     29.02 o 
   9   3   6      525.56      496.86     13.68 o 
  10   3   6       14.99       15.54      6.19 o 
  11   3   6      171.57      147.73     10.47 o 
  12   3   6      381.39      365.33     14.75 o 
  13   3   6     1084.86     1119.39     30.46 o 
  14   3   6       43.45       39.66     13.12 o 
  15   3   6      201.38      177.29     19.13 o 
   0   4   6       57.56       55.57      5.56 o 
   1   4   6     3982.57     4493.86     43.34 o 
   2   4   6     2235.47     2149.22     21.08 o 
   3   4   6       51.52       11.85      2.62 o 
   4   4   6      874.96      835.80     10.64 o 
   5   4   6     2616.09     2328.08     27.81 o 
   6   4   6      102.95      100.50      5.34 o 
   7   4   6     4276.30     4158.80     48.48 o 
   8   4   6      434.88      483.17     15.05 o 
   9   4   6     1965.92     1892.03     28.96 o 
  10   4   6      414.08      421.71     13.79 o 
  11   4   6     1820.32     1733.57     29.22 o 
  12   4   6       29.28       20.05      8.49 o 
  13   4   6      680.62      709.32     25.71 o 
  14   4   6        6.72       -0.15     11.93 o 
  15   4   6      173.28      152.66     22.12 o 
   1   5   6     6385.19     5898.54     53.30 o 
   2   5   6     3475.91     3722.32     34.33 o 
   3   5   6     9954.80     9486.71     78.54 o 
   4   5   6     1430.32     1517.69     18.29 o 
   5   5   6     3940.19     3857.80     40.32 o 
   6   5   6      329.69      333.51      9.64 o 
   7   5   6       26.88       23.77      5.79 o 
   8   5   6     2339.18     2266.06     32.79 o 
   9   5   6       54.98       63.23      8.33 o 
  10   5   6      124.90      119.75      9.47 o 
  11   5   6        0.64       -7.01      7.72 o 
  12   5   6      216.75      223.50     20.03 o 
  13   5   6      859.69      824.77     25.41 o 
  14   5   6        1.90        7.03     12.50 o 
   0   6   6     1095.71     1109.04     21.02 o 
   1   6   6     2724.96     2791.13     34.76 o 
   2   6   6     1324.79     1163.36     15.71 o 
   3   6   6     1167.50      999.01     17.77 o 
   4   6   6     1297.45     1282.63     19.47 o 
   5   6   6     3001.33     2996.46     35.70 o 
   6   6   6        1.72       -2.32      5.30 o 
   7   6   6     3206.91     3085.42     45.07 o 
   8   6   6        0.40       -5.39      6.37 o 
   9   6   6     1286.84     1330.40     27.59 o 
  10   6   6      144.29      136.73     12.49 o 
  11   6   6     1026.11     1020.20     25.45 o 
  12   6   6        0.46       -5.60      8.76 o 
  13   6   6      206.99      198.77     14.70 o 
  14   6   6        1.40        4.26     10.98 o 
   1   7   6     7187.72     6924.15     75.71 o 
   2   7   6      672.30      768.92     13.58 o 
   3   7   6     2746.48     2816.72     33.29 o 
   4   7   6      878.78      854.71     17.87 o 
   5   7   6     1331.90     1300.25     27.66 o 
   6   7   6      204.53      217.62     12.99 o 
   7   7   6       52.73       37.38      8.28 o 
   8   7   6      137.14      130.01     11.39 o 
   9   7   6      546.17      544.51     19.13 o 
  10   7   6      136.77      115.32     12.99 o 
  11   7   6       57.31       67.50     11.18 o 
  12   7   6      138.18      117.08     14.17 o 
  13   7   6      201.92      206.13     15.64 o 
   0   8   6     2369.57     2430.70     49.41 o 
   1   8   6      157.80      147.13      9.08 o 
   2   8   6      102.88       88.10      7.60 o 
   3   8   6     1524.92     1450.97     24.07 o 
   4   8   6     1671.51     1732.84     36.30 o 
   5   8   6     1896.18     1935.25     36.98 o 
   6   8   6        0.79        2.44      8.17 o 
   7   8   6     2182.18     2158.58     38.31 o 
   8   8   6      136.44      147.63     19.05 o 
   9   8   6      770.44      807.09     24.89 o 
  10   8   6        2.44       -4.24      9.92 o 
  11   8   6      567.68      552.94     21.19 o 
  12   8   6        8.37        5.91     10.14 o 
   1   9   6     1605.31     1668.30     33.03 o 
   2   9   6       36.62       21.28      8.34 o 
   3   9   6      252.57      263.12     16.86 o 
   4   9   6      318.83      323.92     23.84 o 
   5   9   6     1148.11     1118.14     31.26 o 
   6   9   6       41.77       58.32     12.02 o 
   7   9   6        7.90       -0.93      9.47 o 
   8   9   6       67.17       53.16      9.92 o 
   9   9   6       15.11       17.49     10.21 o 
  10   9   6      116.86       95.54     14.54 o 
  11   9   6       10.48       16.67     10.48 o 
   0  10   6      941.48      968.85     37.12 o 
   1  10   6      394.52      376.39     24.55 o 
   2  10   6      150.95      143.02     13.17 o 
   3  10   6      688.78      610.46     24.14 o 
   4  10   6      717.24      711.66     26.03 o 
   5  10   6      623.39      638.50     25.45 o 
   6  10   6       25.32       10.46     10.66 o 
   7  10   6      951.20      933.15     28.33 o 
   8  10   6      103.53       86.81     13.76 o 
   9  10   6      507.83      488.04     22.77 o 
  10  10   6        5.00        3.97     12.82 o 
   1  11   6      963.72      986.60     41.82 o 
   2  11   6        2.62       -1.16      9.57 o 
   3  11   6      234.53      229.74     20.29 o 
   4  11   6       48.81       51.96     12.18 o 
   5  11   6      452.70      476.31     24.82 o 
   6  11   6        5.30       10.43     11.03 o 
   7  11   6       12.60        2.82     12.76 o 
   8  11   6      125.12      157.81     19.57 o 
   0  12   6      116.11      107.57     26.23 o 
   1  12   6        1.29        8.65     12.19 o 
   2  12   6        4.89       19.00     14.21 o 
   3  12   6       73.52       71.85     13.14 o 
   4  12   6        3.12       18.94     13.73 o 
   5  12   6      164.42      203.64     30.98 o 
   6  12   6       15.09        7.07     14.22 o 
   1  13   6      389.04      434.58     58.38 o 
   2  13   6       22.37       35.86     23.23 o 
   1   1   7      602.33      612.64      7.50 o 
   2   1   7       91.61      106.26      3.42 o 
   3   1   7      401.68      421.13      8.79 o 
   4   1   7      719.11      800.83     10.29 o 
   5   1   7       36.74       49.05      3.09 o 
   6   1   7     1548.92     1686.33     17.85 o 
   7   1   7      291.82      328.81      7.60 o 
   8   1   7      285.36      326.92      8.47 o 
   9   1   7      162.71      179.60      6.97 o 
  10   1   7        8.37       13.59      5.14 o 
  11   1   7       30.13       25.59      9.72 o 
  12   1   7        8.29       12.78      8.80 o 
  13   1   7        4.88       -0.36     10.31 o 
  14   1   7       34.60       46.81     13.29 o 
  15   1   7        3.24       13.39     12.48 o 
   0   2   7     1749.85     1775.43     26.76 o 
   1   2   7     2275.88     2464.42     23.37 o 
   2   2   7     1261.30     1290.64     13.23 o 
   3   2   7     2633.44     2730.45     25.75 o 
   4   2   7      935.09      936.78     11.64 o 
   5   2   7       11.62        6.96      2.39 o 
   6   2   7     1148.08     1171.39     13.79 o 
   7   2   7      340.59      379.93      8.96 o 
   8   2   7       53.73       65.66      5.02 o 
   9   2   7       10.49        6.89      4.24 o 
  10   2   7       60.32       56.36      6.77 o 
  11   2   7        1.45       -0.46      6.46 o 
  12   2   7        5.57       -1.17      8.58 o 
  13   2   7       64.51       56.48     15.97 o 
  14   2   7        2.66        3.25     11.41 o 
  15   2   7       42.99       38.92     16.37 o 
   1   3   7     1116.65     1200.33     13.83 o 
   2   3   7      320.12      324.57      9.84 o 
   3   3   7     6809.58     7135.82     58.98 o 
   4   3   7     2042.88     2094.46     20.55 o 
   5   3   7       21.87       26.07      2.78 o 
   6   3   7      362.24      365.25      8.67 o 
   7   3   7      197.93      201.19      6.91 o 
   8   3   7      766.43      760.37     14.82 o 
   9   3   7       23.12       33.76      6.21 o 
  10   3   7      185.72      205.66     10.05 o 
  11   3   7       38.32       33.88      7.49 o 
  12   3   7       67.05       70.60      9.61 o 
  13   3   7       99.26      120.53     14.35 o 
  14   3   7        0.65        0.73     11.68 o 
  15   3   7        1.07        5.65     12.83 o 
   0   4   7       44.89       43.70      6.81 o 
   1   4   7      861.23      948.80     11.50 o 
   2   4   7     1300.87     1347.32     16.05 o 
   3   4   7     1329.67     1365.53     15.06 o 
   4   4   7      409.60      402.15      7.13 o 
   5   4   7       12.36       12.61      3.44 o 
   6   4   7        2.19       -3.12      3.12 o 
   7   4   7      424.72      420.18     12.28 o 
   8   4   7      236.44      245.85     17.75 o 
   9   4   7      134.32      134.29      8.75 o 
  10   4   7        4.08        4.30      6.38 o 
  11   4   7       60.88       50.47      8.40 o 
  12   4   7       14.66        9.82      8.26 o 
  13   4   7        4.46        7.95     15.74 o 
  14   4   7       16.77       19.54     12.82 o 
   1   5   7      119.90      125.59      5.31 o 
   2   5   7      379.99      436.16      8.63 o 
   3   5   7        0.23        6.54      3.02 o 
   4   5   7      176.83      174.26      5.98 o 
   5   5   7        0.20       -3.55      3.55 o 
   6   5   7       60.04       47.61      5.44 o 
   7   5   7      161.70      150.19      8.95 o 
   8   5   7       25.86       11.78      6.11 o 
   9   5   7       14.70       14.73      7.36 o 
  10   5   7      152.34      147.73     11.32 o 
  11   5   7        2.05        4.19      8.27 o 
  12   5   7       11.06       16.59      9.02 o 
  13   5   7        5.38       20.29     10.65 o 
  14   5   7        1.37        8.22     12.83 o 
   0   6   7     1423.13     1517.19     25.78 o 
   1   6   7      148.81      156.16      6.08 o 
   2   6   7       21.94       15.78      3.44 o 
   3   6   7       58.63       60.75      5.30 o 
   4   6   7       79.45       92.29      8.78 o 
   5   6   7      203.14      221.01      9.45 o 
   6   6   7        1.11       -4.35      5.86 o 
   7   6   7      241.24      228.10     13.21 o 
   8   6   7        0.03       -7.10      7.10 o 
   9   6   7       38.03       26.06     10.07 o 
  10   6   7       10.16       -0.77      8.10 o 
  11   6   7      232.47      227.12     14.11 o 
  12   6   7        4.04       -1.46      9.43 o 
  13   6   7        5.13        7.76     10.66 o 
   1   7   7     1175.08     1149.61     22.96 o 
   2   7   7      311.55      334.81      9.38 o 
   3   7   7      224.01      252.77      9.47 o 
   4   7   7        4.69       23.51      5.81 o 
   5   7   7       82.96       99.67      9.40 o 
   6   7   7       98.92      118.64     11.43 o 
   7   7   7      141.21      154.56     11.27 o 
   8   7   7      216.58      219.11     14.25 o 
   9   7   7      149.83      138.38     13.04 o 
  10   7   7      558.68      580.45     20.19 o 
  11   7   7       34.67       28.85     10.25 o 
  12   7   7        0.63       -5.58      9.56 o 
  13   7   7        5.97       -9.97      9.97 o 
   0   8   7      923.52      867.63     23.36 o 
   1   8   7       68.59       51.25      6.82 o 
   2   8   7       85.53       67.68      7.27 o 
   3   8   7      259.82      260.96     12.56 o 
   4   8   7      270.78      231.05     13.93 o 
   5   8   7      305.09      326.70     14.66 o 
   6   8   7      243.39      230.51     13.21 o 
   7   8   7       17.74       29.11      9.34 o 
   8   8   7        7.13        1.48      7.54 o 
   9   8   7       66.53       65.81     13.68 o 
  10   8   7       32.47       34.73     10.30 o 
  11   8   7       21.16       14.64     10.41 o 
  12   8   7        1.44       13.86     10.89 o 
   1   9   7        9.21       14.34      6.74 o 
   2   9   7       87.66       89.17      9.19 o 
   3   9   7      220.51      203.43     14.62 o 
   4   9   7       76.14       78.25     11.24 o 
   5   9   7       26.49       14.71      9.18 o 
   6   9   7      146.46      155.19     14.10 o 
   7   9   7       19.63       22.61     10.44 o 
   8   9   7        0.25       -4.28      9.87 o 
   9   9   7       41.93       45.03     12.87 o 
  10   9   7       14.70       30.93     12.17 o 
  11   9   7       25.65       39.77     13.06 o 
   0  10   7        9.99       40.01     12.11 o 
   1  10   7       25.68       41.70      8.69 o 
   2  10   7       75.16       69.74     10.37 o 
   3  10   7       14.76        8.78      9.77 o 
   4  10   7        7.13        8.66      9.54 o 
   5  10   7       83.04       64.37     12.37 o 
   6  10   7       10.47        6.07     10.04 o 
   7  10   7       63.25       76.83     13.04 o 
   8  10   7        3.67        4.31     12.01 o 
   9  10   7        6.28       11.20     12.80 o 
  10  10   7        0.72        9.07     11.86 o 
   1  11   7        6.13       -6.69      9.82 o 
   2  11   7       64.85       62.67     12.59 o 
   3  11   7      194.76      178.66     15.22 o 
   4  11   7       10.07       10.35     10.37 o 
   5  11   7        8.92        0.03     10.76 o 
   6  11   7        1.90       -7.16     10.73 o 
   7  11   7        5.15       -9.65     12.06 o 
   8  11   7      101.47       89.40     16.42 o 
   0  12   7       13.97       33.86     22.21 o 
   1  12   7      164.10      190.28     17.90 o 
   2  12   7       32.16       15.84     14.78 o 
   3  12   7       15.10       18.82     12.59 o 
   4  12   7      105.17       78.04     16.45 o 
   5  12   7       12.32       27.45     14.18 o 
   6  12   7       13.10       19.25     16.49 o 
   1  13   7        6.72        0.32     23.22 o 
   0   0   8    14732.73    14604.36    229.30 o 
   1   0   8       54.68       69.10      3.99 o 
   2   0   8       59.96       62.46      4.42 o 
   3   0   8    16325.81    17262.76    191.37 o 
   4   0   8       36.45       84.36      4.89 o 
   5   0   8      718.41      916.41     28.76 o 
   6   0   8     3748.67     3782.09     53.24 o 
   7   0   8     1676.88     1563.11     39.71 o 
   8   0   8     2278.86     2361.93     37.92 o 
   9   0   8     4805.93     4964.22     75.46 o 
  10   0   8      214.12      207.45     13.89 o 
  11   0   8     1119.28     1202.09     35.79 o 
  12   0   8      334.65      335.25     27.75 o 
  13   0   8       97.38      103.00     20.45 o 
  14   0   8      857.45      788.50     42.74 o 
  15   0   8        2.67      -21.23     34.35 o 
   1   1   8     1755.69     1797.43     17.09 o 
   2   1   8       28.07       57.83      5.36 o 
   3   1   8       49.20       64.80      2.97 o 
   4   1   8     7659.62     7821.67     66.88 o 
   5   1   8     6588.17     6783.21     59.20 o 
   6   1   8    13335.67    13294.83    111.64 o 
   7   1   8     1683.58     1658.98     19.18 o 
   8   1   8     3241.71     3246.63     36.62 o 
   9   1   8      140.46      162.86      6.84 o 
  10   1   8     2093.21     2068.55     35.45 o 
  11   1   8        0.44       -5.44      8.43 o 
  12   1   8     2263.10     2335.81     44.50 o 
  13   1   8       19.37       20.72     11.18 o 
  14   1   8      414.06      353.28     22.16 o 
  15   1   8      127.61      137.56     18.00 o 
   0   2   8    26201.66    25998.79    313.97 o 
   1   2   8       95.86      110.28      3.69 o 
   2   2   8     9761.75     9681.24     77.77 o 
   3   2   8     1034.11     1010.78     12.11 o 
   4   2   8     1553.91     1455.64     19.13 o 
   5   2   8       54.36       33.29      3.05 o 
   6   2   8      838.81      725.30     10.38 o 
   7   2   8     1610.21     1561.11     20.03 o 
   8   2   8      279.90      299.87     10.42 o 
   9   2   8     1295.94     1250.25     26.58 o 
  10   2   8       12.41        5.01      5.04 o 
  11   2   8      847.34      847.08     19.88 o 
  12   2   8      700.90      696.71     23.16 o 
  13   2   8      210.62      183.82     19.78 o 
  14   2   8      857.49      918.46     32.91 o 
  15   2   8       38.04       28.13     13.88 o 
   1   3   8      877.97      834.39     10.90 o 
   2   3   8     6194.27     6344.17     55.68 o 
   3   3   8     5900.76     5879.33     51.76 o 
   4   3   8     1047.17      939.33     11.58 o 
   5   3   8     6362.82     6499.87     57.60 o 
   6   3   8     1064.27      965.43     14.52 o 
   7   3   8       47.71       67.88      5.01 o 
   8   3   8     5407.11     5311.67     56.55 o 
   9   3   8      351.86      359.83     13.67 o 
  10   3   8     1949.03     1981.53     30.17 o 
  11   3   8        0.20       -6.49      6.49 o 
  12   3   8     1384.22     1388.80     33.19 o 
  13   3   8       53.96       50.27     11.60 o 
  14   3   8      153.96      174.75     17.99 o 
  15   3   8      228.69      219.07     24.67 o 
   0   4   8    37036.73    38356.61    420.80 o 
   1   4   8      122.87      150.17      7.50 o 
   2   4   8     2642.74     2247.06     21.98 o 
   3   4   8      131.86      165.08      4.75 o 
   4   4   8     3623.43     3212.55     30.01 o 
   5   4   8     2010.40     1750.16     21.59 o 
   6   4   8      467.29      439.49     10.52 o 
   7   4   8     3439.40     3349.77     46.53 o 
   8   4   8      442.09      440.75     12.95 o 
   9   4   8       73.31       76.44      7.78 o 
  10   4   8      329.65      363.45     14.78 o 
  11   4   8      533.63      571.14     22.91 o 
  12   4   8      990.77      976.52     26.02 o 
  13   4   8      675.30      685.99     25.07 o 
  14   4   8       50.58       67.88     15.09 o 
   1   5   8     9954.25    10100.54     83.26 o 
   2   5   8     4460.84     4580.19     44.74 o 
   3   5   8     6617.14     6380.77     54.97 o 
   4   5   8     1441.29     1413.95     17.58 o 
   5   5   8      910.67      875.44     14.36 o 
   6   5   8     1212.89     1109.12     23.67 o 
   7   5   8      247.52      287.20     12.40 o 
   8   5   8     2137.19     2014.24     33.42 o 
   9   5   8      238.64      206.37     11.87 o 
  10   5   8     1278.29     1296.46     27.06 o 
  11   5   8       99.17       96.02     10.81 o 
  12   5   8      890.79      873.41     23.62 o 
  13   5   8      123.49      138.30     13.83 o 
  14   5   8       34.11       42.15     14.81 o 
   0   6   8    10933.82    11198.99    145.26 o 
   1   6   8       56.11       51.88      4.72 o 
   2   6   8     2661.05     2481.12     28.62 o 
   3   6   8      157.83      140.11      6.62 o 
   4   6   8     4188.11     3859.93     58.56 o 
   5   6   8      988.86      928.72     18.32 o 
   6   6   8      265.34      241.67     11.73 o 
   7   6   8     1895.89     1852.03     58.33 o 
   8   6   8        1.07        3.39      7.25 o 
   9   6   8        2.98       -7.20      7.20 o 
  10   6   8      255.84      250.22     21.02 o 
  11   6   8      290.98      247.56     14.57 o 
  12   6   8      327.51      344.45     16.92 o 
  13   6   8      249.19      256.57     17.18 o 
   1   7   8     2769.44     2659.57     31.77 o 
   2   7   8     1506.82     1521.02     24.08 o 
   3   7   8       47.73       68.60      6.77 o 
   4   7   8     2189.48     2118.88     31.42 o 
   5   7   8      660.59      661.57     19.81 o 
   6   7   8      611.18      611.50     22.60 o 
   7   7   8        7.16       18.16      9.70 o 
   8   7   8     2766.29     2703.89     47.16 o 
   9   7   8      169.01      166.50     12.77 o 
  10   7   8      753.93      817.38     23.28 o 
  11   7   8       10.86       -1.91      9.16 o 
  12   7   8      454.84      519.70     20.71 o 
  13   7   8       44.21       17.28     10.91 o 
   0   8   8      472.94      485.89     17.88 o 
   1   8   8      616.24      625.76     16.53 o 
   2   8   8     2825.52     2808.71     41.91 o 
   3   8   8     1775.60     1778.48     34.17 o 
   4   8   8     2234.12     2172.10     39.65 o 
   5   8   8      367.71      372.15     16.82 o 
   6   8   8      149.12      159.40     14.36 o 
   7   8   8      854.07      815.84     26.60 o 
   8   8   8      161.34      144.07     12.37 o 
   9   8   8      427.30      421.92     22.80 o 
  10   8   8       21.90       10.55      9.63 o 
  11   8   8       71.46       92.22     12.80 o 
  12   8   8        3.24       -9.61     10.53 o 
   1   9   8     1937.63     1858.35     33.06 o 
   2   9   8       32.41       46.22      9.21 o 
   3   9   8       27.60       19.66      8.88 o 
   4   9   8     1373.20     1317.39     30.90 o 
   5   9   8      346.81      386.76     23.18 o 
   6   9   8     1380.29     1359.11     35.96 o 
   7   9   8       67.09       53.33     14.00 o 
   8   9   8      647.93      625.32     23.56 o 
   9   9   8        3.47       -2.41     10.16 o 
  10   9   8      413.89      401.89     20.91 o 
  11   9   8       25.11       34.89     12.95 o 
   0  10   8      400.05      438.65     22.60 o 
   1  10   8        9.88       -2.39      7.21 o 
   2  10   8      474.43      507.28     20.42 o 
   3  10   8      596.32      599.47     24.50 o 
   4  10   8      516.92      516.46     23.57 o 
   5  10   8       23.54       29.83     12.94 o 
   6  10   8      257.26      269.54     24.71 o 
   7  10   8      371.93      335.41     21.27 o 
   8  10   8        9.07       13.91     11.33 o 
   9  10   8      173.09      170.73     16.50 o 
   1  11   8      282.44      277.90     17.40 o 
   2  11   8       53.02       68.84     12.17 o 
   3  11   8       69.95       90.15     14.56 o 
   4  11   8      208.96      223.89     18.27 o 
   5  11   8      268.80      254.05     19.42 o 
   6  11   8      528.84      538.81     26.03 o 
   7  11   8        0.27       -6.16     11.46 o 
   8  11   8      278.52      269.46     18.90 o 
   0  12   8      519.33      672.47     45.72 o 
   1  12   8        3.63       -2.73     14.28 o 
   2  12   8      314.04      314.15     24.58 o 
   3  12   8        0.22       -9.31     12.08 o 
   4  12   8      263.38      235.13     17.57 o 
   5  12   8       26.09       27.28     12.89 o 
   1   1   9      275.70      300.62      7.95 o 
   2   1   9      202.46      199.59      6.06 o 
   3   1   9       11.58       17.15      2.44 o 
   4   1   9       32.92       27.80      2.70 o 
   5   1   9       75.50      110.37      4.54 o 
   6   1   9      504.19      591.55     10.27 o 
   7   1   9      598.88      655.96     10.47 o 
   8   1   9       41.88       47.94      4.59 o 
   9   1   9      138.88      150.56      6.88 o 
  10   1   9      136.66      154.90      9.17 o 
  11   1   9        2.91        0.25      6.29 o 
  12   1   9        4.45       29.47     12.87 o 
  13   1   9       22.95       13.89     11.34 o 
  14   1   9        0.29       12.62     12.75 o 
  15   1   9        1.07      -10.23     12.25 o 
   0   2   9     2211.17     2248.23     29.54 o 
   1   2   9      622.62      705.79      9.58 o 
   2   2   9      145.53      142.41      4.64 o 
   3   2   9       13.69       10.49      2.33 o 
   4   2   9      635.75      676.61     10.41 o 
   5   2   9      946.15      918.24     12.93 o 
   6   2   9      229.11      235.10      6.20 o 
   7   2   9       38.27       41.38      4.49 o 
   8   2   9       11.58       10.86      4.12 o 
   9   2   9        2.17       -3.88      4.64 o 
  10   2   9       13.60        7.07      5.23 o 
  11   2   9       40.81       54.83      8.63 o 
  12   2   9       79.16       90.89     12.03 o 
  13   2   9       43.87       24.97     10.42 o 
  14   2   9        4.52       -1.63     11.51 o 
  15   2   9       11.33       -2.94     13.01 o 
   1   3   9      227.47      224.45      5.83 o 
   2   3   9     1652.89     1794.96     19.38 o 
   3   3   9      259.16      230.83      5.60 o 
   4   3   9     4453.22     4462.98     39.39 o 
   5   3   9       23.38       23.91      3.10 o 
   6   3   9      177.10      185.48      6.79 o 
   7   3   9      436.62      438.65     10.21 o 
   8   3   9        7.12        9.97      4.91 o 
   9   3   9      173.60      160.07      9.02 o 
  10   3   9        2.26        5.75      6.36 o 
  11   3   9        0.05        3.20      6.75 o 
  12   3   9       77.38       70.63     13.27 o 
  13   3   9        0.73        7.42     11.53 o 
  14   3   9       50.59       63.42     16.75 o 
  15   3   9        2.07        0.93     14.89 o 
   0   4   9      741.28      786.95     23.38 o 
   1   4   9       23.77       13.37      3.06 o 
   2   4   9       40.09       51.86      3.91 o 
   3   4   9     1496.93     1591.32     18.68 o 
   4   4   9     1841.04     1906.12     20.01 o 
   5   4   9        3.62        0.64      3.38 o 
   6   4   9      392.98      387.80      9.58 o 
   7   4   9       51.64       62.55      5.50 o 
   8   4   9      157.26      162.47      8.83 o 
   9   4   9        3.03       -0.90      6.48 o 
  10   4   9      134.87      151.25     10.79 o 
  11   4   9      137.88      128.25     10.98 o 
  12   4   9       11.00        3.88      8.85 o 
  13   4   9       19.00       16.11     10.77 o 
  14   4   9        0.41        7.61     12.96 o 
   1   5   9      119.67      111.47      5.26 o 
   2   5   9      339.47      342.42      8.11 o 
   3   5   9      407.24      420.24     10.72 o 
   4   5   9       14.34       22.76      4.20 o 
   5   5   9      686.42      661.37     13.73 o 
   6   5   9      122.17      135.76      7.50 o 
   7   5   9      141.03      139.82     12.49 o 
   8   5   9        4.92       20.72      7.66 o 
   9   5   9       71.97       64.92      8.95 o 
  10   5   9        0.00       10.68      8.04 o 
  11   5   9        0.28        0.09      8.00 o 
  12   5   9        0.53       17.59      9.20 o 
  13   5   9        2.74        2.56      9.91 o 
  14   5   9        0.37        4.91     21.54 o 
   0   6   9        0.06       12.15      6.52 o 
   1   6   9       20.50       26.08      4.65 o 
   2   6   9        3.35        2.14      3.33 o 
   3   6   9      152.15      152.24      8.52 o 
   4   6   9      460.14      442.90     12.09 o 
   5   6   9      360.45      364.67     11.24 o 
   6   6   9      683.43      662.35     17.93 o 
   7   6   9     1022.83     1034.95     23.19 o 
   8   6   9       12.09        5.17      6.20 o 
   9   6   9       10.94        0.36      7.87 o 
  10   6   9      117.29      102.54     11.16 o 
  11   6   9       20.12       15.82      9.25 o 
  12   6   9       49.07       45.29     10.73 o 
  13   6   9        1.81       -4.64      9.99 o 
   1   7   9        0.68        3.50      4.70 o 
   2   7   9      969.19      943.57     18.81 o 
   3   7   9      337.41      329.08     12.89 o 
   4   7   9      686.00      701.98     20.57 o 
   5   7   9      627.71      595.50     17.53 o 
   6   7   9       10.30       22.06      8.13 o 
   7   7   9      274.62      266.00     13.54 o 
   8   7   9       26.86       30.35      9.16 o 
   9   7   9       30.14       16.43     12.26 o 
  10   7   9        9.02       14.41      9.61 o 
  11   7   9        0.68       -8.74      8.74 o 
  12   7   9        2.02        4.08     10.42 o 
   0   8   9        5.27       20.21      8.18 o 
   1   8   9        0.02       -4.59      5.01 o 
   2   8   9       21.93       13.41      7.44 o 
   3   8   9        0.44        0.84      7.13 o 
   4   8   9       11.20       10.77      7.62 o 
   5   8   9        1.51        4.93      8.73 o 
   6   8   9       67.29       72.57     11.23 o 
   7   8   9      118.86      122.41     12.80 o 
   8   8   9       24.80       26.84     10.32 o 
   9   8   9       31.33       25.08     10.84 o 
  10   8   9       10.10        2.53     10.03 o 
  11   8   9       12.15       22.91     11.66 o 
  12   8   9       28.96       22.56     12.15 o 
   1   9   9      214.64      197.47     10.61 o 
   2   9   9        2.89       -4.69      6.14 o 
   3   9   9       87.79      103.99     10.57 o 
   4   9   9       65.75       63.26     11.08 o 
   5   9   9       95.59       91.71     12.06 o 
   6   9   9        3.92       39.75     10.69 o 
   7   9   9       34.44       23.25     10.61 o 
   8   9   9        9.56       11.09     10.74 o 
   9   9   9        3.88       -5.15     10.54 o 
  10   9   9       18.72       24.27     11.47 o 
  11   9   9        8.82        6.60     11.99 o 
   0  10   9       11.38       13.58     11.28 o 
   1  10   9        8.08       -5.88      6.53 o 
   2  10   9        8.93       16.43      8.69 o 
   3  10   9       60.33       46.54     10.65 o 
   4  10   9        0.39       -3.99      9.11 o 
   5  10   9       98.24       84.67     15.22 o 
   6  10   9        0.05       -1.95     10.00 o 
   7  10   9       55.88       66.04     12.80 o 
   8  10   9        2.62      -10.60     10.60 o 
   9  10   9       47.70       45.74     15.43 o 
   1  11   9      127.52      137.25     14.13 o 
   2  11   9       13.06       17.06     11.56 o 
   3  11   9       34.72       19.98     10.57 o 
   4  11   9       30.95       29.60     11.17 o 
   5  11   9        0.18        5.13     11.10 o 
   6  11   9       61.59       58.85     15.32 o 
   7  11   9      114.42       96.27     14.71 o 
   8  11   9        1.47      -14.63     14.63 o 
   0  12   9      133.26      201.51     43.63 o 
   1  12   9        7.62       10.85     14.52 o 
   2  12   9       31.48       13.66     21.84 o 
   3  12   9        0.92       -8.12     12.21 o 
   4  12   9        4.12       -6.38     11.16 o 
   5  12   9       97.27       88.98     14.67 o 
   0   0  10     4323.17     4205.31     72.36 o 
   1   0  10     3250.92     3430.08     46.90 o 
   2   0  10    15630.83    14985.42    167.59 o 
   3   0  10     1026.38     1089.50     35.13 o 
   4   0  10    10893.14    11047.05    126.13 o 
   5   0  10     7115.41     7253.19     85.91 o 
   6   0  10     4939.71     4895.34     61.30 o 
   7   0  10     3581.83     3473.93     51.32 o 
   8   0  10      129.03      110.86      7.69 o 
   9   0  10       79.33       88.96     12.95 o 
  10   0  10      215.84      166.43     14.52 o 
  11   0  10      510.08      478.69     35.32 o 
  12   0  10       65.24       49.81     16.70 o 
  13   0  10      101.05      107.51     22.74 o 
  14   0  10      599.78      574.26     38.18 o 
  15   0  10        1.15      -15.16     15.16 o 
   1   1  10        9.18        2.13      2.16 o 
   2   1  10     1008.10     1069.09     12.21 o 
   3   1  10     4961.88     5197.29     44.28 o 
   4   1  10     3318.24     3078.31     29.82 o 
   5   1  10     2831.32     3169.63     30.98 o 
   6   1  10    21139.89    20906.57    165.42 o 
   7   1  10      281.42      299.08      7.74 o 
   8   1  10     4873.67     4711.33     47.61 o 
   9   1  10       82.35       64.07      5.30 o 
  10   1  10     2489.46     2541.51     36.94 o 
  11   1  10      242.34      234.20     12.34 o 
  12   1  10     1925.00     1954.69     45.73 o 
  13   1  10       92.71      104.50     21.53 o 
  14   1  10      384.03      457.68     24.68 o 
  15   1  10       11.88       15.97     14.03 o 
   0   2  10    31181.75    31834.52    349.20 o 
   1   2  10     1006.81     1070.67     12.95 o 
   2   2  10     7482.23     7059.41     58.46 o 
   3   2  10       27.51       21.77      2.66 o 
   4   2  10     9090.44     9017.50     77.33 o 
   5   2  10     3598.59     3811.42     38.16 o 
   6   2  10     5459.92     5498.95     48.28 o 
   7   2  10      513.14      525.52     10.97 o 
   8   2  10      515.63      488.86     11.67 o 
   9   2  10       37.71       28.18      5.48 o 
  10   2  10        3.57       -4.09      5.99 o 
  11   2  10      244.00      206.48     17.85 o 
  12   2  10      251.65      255.02     15.82 o 
  13   2  10       19.16       12.57     10.16 o 
  14   2  10      224.81      266.89     20.76 o 
  15   2  10       36.03       30.93     16.08 o 
   1   3  10       95.33      140.14      4.70 o 
   2   3  10     1044.69     1050.20     13.43 o 
   3   3  10       13.29       18.84      2.71 o 
   4   3  10     1410.52     1212.84     14.88 o 
   5   3  10       45.15       54.13      3.71 o 
   6   3  10     6591.76     6208.69     63.30 o 
   7   3  10      456.30      415.14     13.89 o 
   8   3  10     2848.15     2805.75     34.52 o 
   9   3  10      346.95      358.24     12.10 o 
  10   3  10     2199.51     2255.51     33.27 o 
  11   3  10       66.15       65.43      9.00 o 
  12   3  10     1134.71     1049.42     30.93 o 
  13   3  10        8.14       -4.33     10.56 o 
  14   3  10      332.17      358.82     22.62 o 
   0   4  10    22633.32    22804.98    279.96 o 
   1   4  10       18.37       14.97      3.16 o 
   2   4  10    15446.12    14961.57    125.88 o 
   3   4  10      471.10      445.72      9.12 o 
   4   4  10     6413.93     6209.72     53.65 o 
   5   4  10      818.38      814.04     13.48 o 
   6   4  10     2349.89     2183.60     28.40 o 
   7   4  10      218.01      207.78      9.21 o 
   8   4  10       23.44       22.38      6.77 o 
   9   4  10      242.37      248.96     12.08 o 
  10   4  10       68.94       62.24      9.03 o 
  11   4  10       37.91       32.07      8.57 o 
  12   4  10      323.70      337.88     16.79 o 
  13   4  10       29.28       15.48     11.15 o 
  14   4  10      488.34      507.73     30.54 o 
   1   5  10      139.99      127.46      5.34 o 
   2   5  10     2186.38     2183.75     24.32 o 
   3   5  10      195.97      195.43      7.02 o 
   4   5  10     1532.17     1444.34     19.76 o 
   5   5  10        9.41       12.43      4.60 o 
   6   5  10      405.06      404.06     11.51 o 
   7   5  10       30.72        8.62      6.65 o 
   8   5  10     5562.39     5489.60     69.92 o 
   9   5  10     1335.66     1274.31     26.30 o 
  10   5  10     1522.74     1528.82     30.53 o 
  11   5  10       13.52       -1.07      8.19 o 
  12   5  10      665.19      710.84     23.34 o 
  13   5  10       27.12       19.83     10.79 o 
  14   5  10      169.47      179.28     20.03 o 
   0   6  10    10052.96    10048.02    132.40 o 
   1   6  10      161.30      176.35      7.43 o 
   2   6  10     7746.73     7441.21     71.67 o 
   3   6  10      371.61      376.76     10.79 o 
   4   6  10     3790.05     3655.52     42.93 o 
   5   6  10        0.34        6.48      5.19 o 
   6   6  10     1229.02     1173.44     24.11 o 
   7   6  10      547.25      523.45     18.69 o 
   8   6  10       10.59       17.06      7.55 o 
   9   6  10      219.47      190.25     12.66 o 
  10   6  10       16.01       17.60      8.95 o 
  11   6  10      337.09      312.09     24.21 o 
  12   6  10       95.33       98.87     12.15 o 
  13   6  10        0.09       -7.08     10.31 o 
   1   7  10      720.12      697.10     14.07 o 
   2   7  10      783.34      796.59     17.28 o 
   3   7  10        8.28        3.46      6.26 o 
   4   7  10     1312.53     1267.95     23.53 o 
   5   7  10       14.23       21.00     10.30 o 
   6   7  10     3982.75     3850.51     59.20 o 
   7   7  10      138.65      128.55     11.24 o 
   8   7  10      937.65      942.44     23.75 o 
   9   7  10        4.78       11.17      8.33 o 
  10   7  10      958.05      970.54     25.69 o 
  11   7  10       60.35       79.15     14.10 o 
  12   7  10      491.10      500.36     20.63 o 
   0   8  10     3426.21     3397.40     56.08 o 
   1   8  10      102.76      107.03      9.30 o 
   2   8  10     1563.56     1515.15     26.14 o 
   3   8  10       14.63       22.99      7.72 o 
   4   8  10     1960.07     2033.91     35.25 o 
   5   8  10        6.35        1.89      8.63 o 
   6   8  10      738.87      703.10     25.86 o 
   7   8  10       10.89        6.38      9.32 o 
   8   8  10       53.82       26.96     10.52 o 
   9   8  10       83.73       61.67     12.31 o 
  10   8  10       11.72       11.03     10.61 o 
  11   8  10       70.78       69.78     13.45 o 
   1   9  10      184.38      148.72     10.17 o 
   2   9  10      526.78      569.52     18.39 o 
   3   9  10      294.71      283.22     14.47 o 
   4   9  10      625.47      584.41     21.21 o 
   5   9  10       16.15       15.27      9.78 o 
   6   9  10     2663.54     2599.71     48.00 o 
   7   9  10       39.35       27.75     10.91 o 
   8   9  10      544.48      571.23     22.83 o 
   9   9  10       28.12       17.56     11.40 o 
  10   9  10      490.75      489.95     22.74 o 
   0  10  10      509.39      562.99     34.38 o 
   1  10  10       10.28        0.19      8.20 o 
   2  10  10     1444.12     1403.22     32.56 o 
   3  10  10       30.53       11.78      9.65 o 
   4  10  10      730.84      801.77     24.98 o 
   5  10  10        4.09        9.69     10.85 o 
   6  10  10      286.22      295.97     18.16 o 
   7  10  10       12.05        2.37     10.85 o 
   8  10  10        1.92        6.84     11.34 o 
   9  10  10       70.79       59.21     13.97 o 
   1  11  10        1.77       -4.56     10.14 o 
   2  11  10      103.55       80.71     14.85 o 
   3  11  10       23.98       23.60     10.73 o 
   4  11  10      168.85      183.97     15.63 o 
   5  11  10       19.57       25.95     11.52 o 
   6  11  10      483.46      486.24     22.49 o 
   7  11  10        1.84       -6.51     11.56 o 
   0  12  10      972.11     1157.21     58.81 o 
   1  12  10        4.60        9.26     14.67 o 
   2  12  10      401.55      448.18     27.38 o 
   3  12  10        0.69        4.03     12.72 o 
   4  12  10      157.49      165.71     16.18 o 
   5  12  10       21.64       -0.44     11.63 o 
   1   1  11       20.72       20.25      2.59 o 
   2   1  11      217.16      229.19      5.43 o 
   3   1  11        0.73        4.54      2.46 o 
   4   1  11      743.64      842.37     11.88 o 
   5   1  11      184.24      198.51      5.81 o 
   6   1  11        3.34       13.46      2.85 o 
   7   1  11       82.22       95.13      4.98 o 
   8   1  11       66.13       76.35      6.06 o 
   9   1  11       27.29       24.03      5.01 o 
  10   1  11       52.78       64.46      7.50 o 
  11   1  11       61.51       64.35      8.98 o 
  12   1  11       26.21       35.78      9.80 o 
  13   1  11        3.51       18.86     11.30 o 
  14   1  11        5.77        3.67     12.26 o 
  15   1  11       18.34        9.68     15.41 o 
   0   2  11      683.22      832.86     14.73 o 
   1   2  11     1756.83     1842.59     18.48 o 
   2   2  11      580.87      657.20      9.24 o 
   3   2  11       85.94       91.65      3.92 o 
   4   2  11      534.22      590.99      9.32 o 
   5   2  11       81.03       87.04      4.59 o 
   6   2  11       16.13       18.87      4.76 o 
   7   2  11      402.87      401.36      9.84 o 
   8   2  11        0.14       -3.91      3.91 o 
   9   2  11        0.06        8.74      5.08 o 
  10   2  11       23.14       18.91      6.76 o 
  11   2  11       95.88       52.19     15.46 o 
  12   2  11       19.49       -0.55      8.93 o 
  13   2  11        8.61       -8.59      9.85 o 
  14   2  11        0.17       -2.07     21.39 o 
   1   3  11     1278.98     1366.83     16.25 o 
   2   3  11      245.38      276.88      7.03 o 
   3   3  11      248.83      268.12      7.03 o 
   4   3  11        1.05       -2.39      2.39 o 
   5   3  11      143.39      140.65      6.09 o 
   6   3  11      108.95      121.42      7.92 o 
   7   3  11        5.17        2.38      4.03 o 
   8   3  11       82.34       81.95      7.74 o 
   9   3  11       47.22       47.90      6.96 o 
  10   3  11       34.61       46.45      8.30 o 
  11   3  11        0.33        3.50      7.75 o 
  12   3  11       22.60       32.06     10.05 o 
  13   3  11        1.37       -4.07     11.24 o 
  14   3  11        3.71      -11.45     11.45 o 
   0   4  11      394.90      419.18     13.82 o 
   1   4  11        0.19       -2.79      2.79 o 
   2   4  11       87.49      128.67      6.41 o 
   3   4  11     1165.73     1247.21     16.14 o 
   4   4  11      901.42      887.34     13.88 o 
   5   4  11      979.86      922.36     16.19 o 
   6   4  11      170.75      191.89      8.19 o 
   7   4  11        0.63       -4.45      4.45 o 
   8   4  11        2.85       -0.18      6.46 o 
   9   4  11        0.38        1.01      6.62 o 
  10   4  11       30.33       14.63      7.65 o 
  11   4  11       31.06       46.77     10.76 o 
  12   4  11       15.85       27.40      9.89 o 
  13   4  11        5.97        0.29     10.20 o 
  14   4  11        1.43       17.23     14.48 o 
   1   5  11      303.95      356.06      9.30 o 
   2   5  11        2.70       -3.22      3.22 o 
   3   5  11        0.43       -3.16      3.16 o 
   4   5  11      150.36      148.34      6.64 o 
   5   5  11      188.61      175.31      8.16 o 
   6   5  11       14.56       22.57      5.53 o 
   7   5  11       51.12       66.59      8.72 o 
   8   5  11       80.50       79.30     10.71 o 
   9   5  11       93.17      103.62     10.29 o 
  10   5  11       23.06       37.26      9.12 o 
  11   5  11       14.75       20.79      9.23 o 
  12   5  11       20.44       19.37      9.79 o 
  13   5  11       14.21        7.72     10.30 o 
   0   6  11       32.42       24.04      7.44 o 
   1   6  11      455.83      464.24     11.09 o 
   2   6  11      676.18      677.84     13.35 o 
   3   6  11      363.19      355.70     12.32 o 
   4   6  11      303.07      290.85     11.28 o 
   5   6  11     1003.13      997.08     18.64 o 
   6   6  11      243.59      278.65     12.83 o 
   7   6  11        0.48        5.30      7.34 o 
   8   6  11      105.79       81.23     10.02 o 
   9   6  11      201.62      226.54     17.29 o 
  10   6  11      207.88      197.32     13.51 o 
  11   6  11       20.39       11.55      9.34 o 
  12   6  11        1.32        1.09      9.29 o 
  13   6  11       38.20       38.53     11.85 o 
   1   7  11      302.88      299.09      9.75 o 
   2   7  11       31.45       30.37      6.10 o 
   3   7  11      217.11      241.79     13.80 o 
   4   7  11      169.27      160.97      9.95 o 
   5   7  11      166.31      175.85     10.44 o 
   6   7  11       28.80       59.17     10.41 o 
   7   7  11        0.02       -8.29      8.29 o 
   8   7  11       18.49       28.92      9.93 o 
   9   7  11       54.78       37.38     10.80 o 
  10   7  11        5.42       10.77      9.10 o 
  11   7  11       40.48       26.87     10.52 o 
  12   7  11       48.70       55.81     12.05 o 
   0   8  11       19.29       11.10      8.22 o 
   1   8  11      245.74      259.61     10.90 o 
   2   8  11      181.71      166.07     10.07 o 
   3   8  11      356.51      374.82     18.61 o 
   4   8  11       53.66       76.56     11.71 o 
   5   8  11       11.37       22.96      9.17 o 
   6   8  11        1.76       -5.64      8.84 o 
   7   8  11      197.06      229.01     15.62 o 
   8   8  11        5.15       -8.29      9.21 o 
   9   8  11       38.57       50.96     11.63 o 
  10   8  11       11.75        8.43     10.90 o 
  11   8  11        0.42        6.65     11.67 o 
   1   9  11      125.79      120.19      9.26 o 
   2   9  11       10.59        6.39      8.16 o 
   3   9  11        0.29        3.05      7.44 o 
   4   9  11        0.44       -7.52      8.56 o 
   5   9  11       48.47       29.98     11.05 o 
   6   9  11       63.17       60.61     11.98 o 
   7   9  11        3.73       -9.74      9.74 o 
   8   9  11        7.03       13.25     11.01 o 
   9   9  11       14.99       -0.40     10.82 o 
  10   9  11       55.14       61.18     13.12 o 
   0  10  11       63.49       82.95     14.19 o 
   1  10  11        2.48       -8.11      8.46 o 
   2  10  11        1.83        9.08      8.66 o 
   3  10  11        2.31       -4.40      9.36 o 
   4  10  11      137.14      146.96     14.38 o 
   5  10  11       33.62       30.64     11.26 o 
   6  10  11        0.06       -0.37     10.50 o 
   7  10  11       19.56       18.48     11.39 o 
   8  10  11        0.24        2.87     11.58 o 
   9  10  11        1.00        0.27     12.16 o 
   1  11  11       83.84       77.33     13.19 o 
   2  11  11        1.67       -0.41     11.78 o 
   3  11  11        1.05      -10.06     10.11 o 
   4  11  11       63.54       70.04     13.35 o 
   5  11  11      130.53      118.91     14.83 o 
   6  11  11        4.66       11.41     12.27 o 
   7  11  11       19.61       27.50     12.62 o 
   0  12  11      133.99      216.42     31.16 o 
   1  12  11       14.34        4.31     15.42 o 
   2  12  11        2.82       38.92     15.91 o 
   3  12  11        3.57        0.29     12.90 o 
   4  12  11       63.63       50.47     13.11 o 
   0   0  12     3044.75     2998.61     55.47 o 
   1   0  12      397.44      422.75     16.13 o 
   2   0  12    17194.53    16850.47    188.83 o 
   3   0  12     6483.99     6736.51     88.25 o 
   4   0  12    14376.28    14201.69    161.16 o 
   5   0  12    23620.31    24129.79    268.71 o 
   6   0  12     1977.65     2117.65     31.89 o 
   7   0  12     6711.28     6644.69     81.94 o 
   8   0  12       80.30       95.13      8.78 o 
   9   0  12      312.89      353.22     15.59 o 
  10   0  12       35.83       39.12      8.91 o 
  11   0  12      306.77      363.64     27.06 o 
  12   0  12       71.49       81.10     24.09 o 
  13   0  12      540.31      562.90     36.41 o 
  14   0  12       88.52       92.69     23.30 o 
  15   0  12       13.83       12.76     22.69 o 
   1   1  12    11310.62    11230.97     90.68 o 
   2   1  12     3038.12     3205.07     29.52 o 
   3   1  12     5061.96     5101.38     44.32 o 
   4   1  12      337.30      273.22     10.23 o 
   5   1  12     1240.11     1126.50     16.97 o 
   6   1  12     2048.05     1857.45     20.56 o 
   7   1  12       12.64        7.97      3.53 o 
   8   1  12     2609.14     2497.68     29.31 o 
   9   1  12      588.84      616.01     15.48 o 
  10   1  12      959.05     1070.76     23.76 o 
  11   1  12        5.72        6.45      7.71 o 
  12   1  12      653.58      677.47     26.37 o 
  13   1  12      249.30      245.68     20.99 o 
  14   1  12      203.33      201.77     18.95 o 
   0   2  12      774.43      636.32     12.75 o 
   1   2  12     2724.27     2892.80     26.97 o 
   2   2  12    14268.27    14197.54    113.58 o 
   3   2  12     3829.02     3831.04     34.75 o 
   4   2  12     6164.29     6118.08     52.69 o 
   5   2  12     5382.39     5196.56     46.04 o 
   6   2  12     2594.72     2542.32     27.28 o 
   7   2  12     2952.65     2944.55     34.92 o 
   8   2  12       15.54       10.02      4.51 o 
   9   2  12     1897.37     1943.55     25.67 o 
  10   2  12       65.96       69.80      7.64 o 
  11   2  12      562.47      618.88     24.10 o 
  12   2  12        5.60       16.57     10.33 o 
  13   2  12      171.54      202.65     18.64 o 
  14   2  12      249.32      265.68     24.71 o 
   1   3  12    25778.84    26519.18    217.56 o 
   2   3  12      836.23      928.40     13.49 o 
   3   3  12     5287.79     5049.90     44.46 o 
   4   3  12     1025.04      937.92     12.60 o 
   5   3  12      430.11      351.71      7.73 o 
   6   3  12     3393.27     3132.70     52.85 o 
   7   3  12      660.76      612.39     17.35 o 
   8   3  12     1479.99     1457.20     30.90 o 
   9   3  12       23.62       33.80      6.66 o 
  10   3  12     1705.98     1707.64     30.55 o 
  11   3  12      561.75      639.86     20.26 o 
  12   3  12      376.59      368.47     18.34 o 
  13   3  12      240.26      313.80     20.81 o 
  14   3  12      117.05      124.62     25.59 o 
   0   4  12    11027.06    11402.60    146.36 o 
   1   4  12      996.10     1018.03     15.32 o 
   2   4  12     3417.22     3371.50     33.84 o 
   3   4  12     1078.98      992.64     14.14 o 
   4   4  12      958.48      859.96     13.86 o 
   5   4  12       32.27       29.16      5.00 o 
   6   4  12     3780.57     3547.23     41.47 o 
   7   4  12      126.46      125.33     10.73 o 
   8   4  12        1.31       -2.34      5.36 o 
   9   4  12     2187.83     2222.52     36.25 o 
  10   4  12       10.31        1.93      7.62 o 
  11   4  12     1039.44     1089.58     25.14 o 
  12   4  12        1.70       -4.07      9.25 o 
  13   4  12      192.60      206.71     16.56 o 
  14   4  12       85.66       73.08     16.12 o 
   1   5  12     5637.14     5721.84     56.82 o 
   2   5  12      248.41      294.32      9.03 o 
   3   5  12     1213.01     1140.97     19.52 o 
   4   5  12      508.45      475.97     11.59 o 
   5   5  12      308.22      312.58     11.13 o 
   6   5  12     6378.05     6265.26     66.95 o 
   7   5  12     4822.13     4690.04     57.11 o 
   8   5  12       17.55       19.94      7.86 o 
   9   5  12        8.42       10.71      7.92 o 
  10   5  12     1646.83     1665.20     32.19 o 
  11   5  12      185.77      144.29     12.32 o 
  12   5  12      137.22      159.68     14.39 o 
  13   5  12       42.96       29.20     11.85 o 
   0   6  12     7608.28     7628.66    104.54 o 
   1   6  12      103.32      105.07      6.60 o 
   2   6  12     2207.56     2289.60     28.31 o 
   3   6  12      469.88      426.94     13.66 o 
   4   6  12      297.70      298.16     11.60 o 
   5   6  12      215.17      228.84     10.85 o 
   6   6  12     2035.46     1935.18     33.19 o 
   7   6  12      248.72      260.36     13.02 o 
   8   6  12       40.64       23.99      8.95 o 
   9   6  12     1533.07     1514.49     30.61 o 
  10   6  12       33.71       23.16      9.44 o 
  11   6  12      743.97      801.95     23.36 o 
  12   6  12       31.75       34.51     10.59 o 
  13   6  12      165.30      160.93     15.27 o 
   1   7  12      744.26      768.12     16.39 o 
   2   7  12      483.37      492.47     16.97 o 
   3   7  12     2967.40     2976.52     47.97 o 
   4   7  12      190.80      187.84     10.61 o 
   5   7  12     1315.78     1310.07     24.76 o 
   6   7  12     1485.33     1498.66     32.35 o 
   7   7  12       51.41       62.53     10.80 o 
   8   7  12      675.49      628.22     22.19 o 
   9   7  12        2.52        7.62      9.73 o 
  10   7  12      346.76      392.50     27.50 o 
  11   7  12        1.69        9.70     10.80 o 
  12   7  12      237.79      303.70     23.23 o 
   0   8  12     1368.87     1308.71     30.12 o 
   1   8  12        6.08        6.81      5.96 o 
   2   8  12     2471.48     2308.33     35.62 o 
   3   8  12       54.17       49.56      7.53 o 
   4   8  12      520.59      577.02     19.09 o 
   5   8  12      578.58      566.21     20.49 o 
   6   8  12      379.38      327.97     17.07 o 
   7   8  12      547.74      548.18     21.07 o 
   8   8  12       28.90       18.26     10.32 o 
   9   8  12      692.46      716.81     24.98 o 
  10   8  12       58.76       49.79     12.60 o 
  11   8  12      379.78      432.58     21.92 o 
   1   9  12        4.63        7.59      6.64 o 
   2   9  12      279.50      318.38     14.93 o 
   3   9  12      960.00      951.89     22.27 o 
   4   9  12       20.48       20.37      9.71 o 
   5   9  12      864.67      817.57     29.31 o 
   6   9  12      491.54      501.48     24.47 o 
   7   9  12        1.68       -1.31     10.19 o 
   8   9  12      384.75      403.18     20.23 o 
   9   9  12      141.18      144.55     15.60 o 
  10   9  12       41.95       69.10     13.89 o 
   0  10  12      846.49      812.97     30.04 o 
   1  10  12       16.00       -2.88      8.56 o 
   2  10  12      583.92      568.50     20.20 o 
   3  10  12      152.87      119.56     13.24 o 
   4  10  12      537.51      576.74     22.23 o 
   5  10  12      546.67      576.80     23.04 o 
   6  10  12      108.14      125.27     14.24 o 
   7  10  12      384.96      371.59     20.41 o 
   8  10  12       17.26        2.67     11.68 o 
   1  11  12      331.13      386.71     20.30 o 
   2  11  12      118.74      135.68     20.55 o 
   3  11  12      355.75      378.16     19.73 o 
   4  11  12        7.30      -10.51     10.51 o 
   5  11  12      148.76      134.68     15.67 o 
   6  11  12      193.78      197.38     17.12 o 
   7  11  12       21.11       28.08     12.50 o 
   0  12  12      245.99      257.97     58.44 o 
   1  12  12       64.29       70.51     19.18 o 
   2  12  12      211.06      260.67     23.33 o 
   3  12  12       63.29       59.57     16.66 o 
   4  12  12      122.17      119.19     17.94 o 
   1   1  13      216.37      257.43     10.81 o 
   2   1  13      367.99      362.32      7.34 o 
   3   1  13      621.99      658.66     10.13 o 
   4   1  13      170.81      193.02      5.90 o 
   5   1  13      161.59      155.48      5.98 o 
   6   1  13        6.33       -0.21      3.27 o 
   7   1  13        0.80       -0.62      3.22 o 
   8   1  13        8.24        3.21      4.33 o 
   9   1  13       10.33        2.36      4.72 o 
  10   1  13        2.44        4.91      5.73 o 
  11   1  13       81.52       77.03      8.74 o 
  12   1  13        8.43       10.89      9.85 o 
  13   1  13        0.42      -13.45     19.03 o 
  14   1  13        0.30       -0.54     14.17 o 
   0   2  13       26.27       34.11      4.13 o 
   1   2  13      335.04      334.46      6.64 o 
   2   2  13      263.19      267.57      6.28 o 
   3   2  13      953.19     1067.88     13.48 o 
   4   2  13       65.97       69.70      4.24 o 
   5   2  13        8.22       13.46      3.52 o 
   6   2  13       14.08        5.56      2.94 o 
   7   2  13        1.27        8.52      4.40 o 
   8   2  13        9.43        8.06      4.58 o 
   9   2  13       51.16       63.32      6.37 o 
  10   2  13        2.26       -5.98      5.98 o 
  11   2  13       13.28       12.28      8.86 o 
  12   2  13       23.42       20.23     10.42 o 
  13   2  13       18.85       31.79     12.80 o 
  14   2  13        1.09       11.24     18.96 o 
   1   3  13       73.23       83.87      4.39 o 
   2   3  13       46.32       33.75      4.41 o 
   3   3  13        2.78        9.74      3.41 o 
   4   3  13       60.74       50.67      4.22 o 
   5   3  13      164.56      178.38      6.76 o 
   6   3  13        2.92       -3.40      3.40 o 
   7   3  13      160.80      152.07      8.55 o 
   8   3  13      237.75      232.96     10.51 o 
   9   3  13        2.34        2.01      5.79 o 
  10   3  13       12.18        5.15      7.44 o 
  11   3  13       14.31       26.23      8.85 o 
  12   3  13       32.09       37.68     10.89 o 
  13   3  13        1.98        0.03     12.18 o 
  14   3  13        0.01       -2.96     11.76 o 
   0   4  13       39.68       52.18      7.00 o 
   1   4  13      454.12      440.96     10.21 o 
   2   4  13      134.23      133.96      6.27 o 
   3   4  13        3.42        0.00      3.40 o 
   4   4  13       70.94       81.10      5.55 o 
   5   4  13      869.98      823.29     16.63 o 
   6   4  13      204.74      209.01      8.91 o 
   7   4  13        2.40        2.99      5.34 o 
   8   4  13       18.81        8.89      5.23 o 
   9   4  13      109.24      117.08     10.02 o 
  10   4  13       19.84       10.18      7.77 o 
  11   4  13        8.03        8.34      8.35 o 
  12   4  13        4.94        5.76      9.10 o 
  13   4  13       12.58       -4.52     10.82 o 
  14   4  13        3.69       18.88     13.95 o 
   1   5  13        1.69        5.59      4.38 o 
   2   5  13        5.10       -0.17      4.00 o 
   3   5  13       82.94       83.61      5.91 o 
   4   5  13       13.27        4.13      3.80 o 
   5   5  13       91.40      102.41      7.28 o 
   6   5  13      447.97      476.05     13.30 o 
   7   5  13       36.90       29.64      7.11 o 
   8   5  13       40.69       30.02      8.07 o 
   9   5  13       11.52       -1.60      7.08 o 
  10   5  13       23.55       29.10      9.11 o 
  11   5  13       13.82       25.20      9.38 o 
  12   5  13        0.38       -8.91      8.91 o 
  13   5  13        8.06       -4.13     10.62 o 
   0   6  13      282.88      332.60     19.09 o 
   1   6  13        8.52       15.25      4.85 o 
   2   6  13       44.73       41.14      5.55 o 
   3   6  13       93.03      104.10      7.39 o 
   4   6  13      708.00      681.19     22.53 o 
   5   6  13     1190.52     1180.08     22.76 o 
   6   6  13       65.76       59.54      8.03 o 
   7   6  13      257.24      268.77     15.05 o 
   8   6  13      139.71      129.20     14.52 o 
   9   6  13      167.90      165.76     14.03 o 
  10   6  13        0.58       -6.96      6.96 o 
  11   6  13        0.01        8.55      9.46 o 
  12   6  13        0.36        8.31      9.93 o 
   1   7  13       14.54       16.03      5.48 o 
   2   7  13       34.83       13.34      5.91 o 
   3   7  13        3.04        0.40      6.28 o 
   4   7  13        4.71        4.93      6.58 o 
   5   7  13       13.18       17.88      7.34 o 
   6   7  13      569.79      541.58     19.97 o 
   7   7  13       23.88       29.85     10.26 o 
   8   7  13        0.33       -3.72     11.94 o 
   9   7  13        0.30       -9.45      9.45 o 
  10   7  13       95.74      100.55     13.48 o 
  11   7  13       19.74       10.05     11.27 o 
  12   7  13        2.76        5.89     11.72 o 
   0   8  13       37.91       34.46      9.23 o 
   1   8  13        2.63       -4.33      5.76 o 
   2   8  13       39.77       44.48      9.72 o 
   3   8  13       78.93       42.13     10.95 o 
   4   8  13      127.54      111.72     10.12 o 
   5   8  13        7.83        8.31      9.16 o 
   6   8  13       90.53       74.64     11.58 o 
   7   8  13       10.36        4.32      9.77 o 
   8   8  13       15.64       -5.18      9.99 o 
   9   8  13       10.85       -5.93     10.43 o 
  10   8  13        0.07      -10.50     10.50 o 
  11   8  13        3.62       31.53     12.74 o 
   1   9  13        0.83        3.14      6.74 o 
   2   9  13        7.10       -4.50      7.17 o 
   3   9  13       56.79       47.38      9.29 o 
   4   9  13       83.32       77.50     11.78 o 
   5   9  13        0.97       12.45     10.49 o 
   6   9  13       76.20       99.05     12.96 o 
   7   9  13        6.82       -4.51      9.70 o 
   8   9  13       38.99       53.80     12.16 o 
   9   9  13        9.36       -3.24     10.80 o 
  10   9  13       10.49        6.06     11.48 o 
   0  10  13       14.36       34.44     12.87 o 
   1  10  13       22.01       25.25      9.70 o 
   2  10  13      191.51      215.57     14.32 o 
   3  10  13       39.68       22.40     10.60 o 
   4  10  13       35.97       39.61     11.49 o 
   5  10  13        0.76       12.24     11.06 o 
   6  10  13        1.50        4.12     10.61 o 
   7  10  13        8.45       -3.79     10.74 o 
   8  10  13        3.51       15.22     12.25 o 
   1  11  13       14.33       18.44     10.76 o 
   2  11  13       42.47       22.60     15.56 o 
   3  11  13       33.60       11.07     11.03 o 
   4  11  13        6.03      -10.53     14.72 o 
   5  11  13       46.43       48.65     13.14 o 
   6  11  13       17.53        7.05     11.99 o 
   0  12  13       36.51       39.33     23.95 o 
   1  12  13       36.65       23.06     16.89 o 
   2  12  13       85.89      101.99     18.60 o 
   3  12  13       35.34       54.35     16.94 o 
   0   0  14     1694.77     1705.23     37.03 o 
   1   0  14       10.27        3.15      3.81 o 
   2   0  14      127.78      135.87      7.04 o 
   3   0  14     3051.46     3065.17     41.69 o 
   4   0  14     2272.57     2253.31     36.50 o 
   5   0  14    13694.21    13503.75    155.59 o 
   6   0  14       24.84        6.23      5.21 o 
   7   0  14     4186.34     4228.50     56.74 o 
   8   0  14     1433.42     1497.70     29.70 o 
   9   0  14     1588.44     1565.93     70.39 o 
  10   0  14       52.94       61.00     13.31 o 
  11   0  14     1830.98     1970.88     72.54 o 
  12   0  14       48.70       26.16     18.58 o 
  13   0  14      241.69      338.02     64.78 o 
  14   0  14       31.06       40.02     27.64 o 
   1   1  14    26391.16    25857.40    212.00 o 
   2   1  14     3507.28     3572.74     34.63 o 
   3   1  14    10923.68    10782.34     88.49 o 
   4   1  14      938.81     1006.46     13.59 o 
   5   1  14     6772.65     6764.60     61.40 o 
   6   1  14      134.46      130.26      5.79 o 
   7   1  14      188.06      176.08      6.64 o 
   8   1  14       47.80       33.14      5.88 o 
   9   1  14      158.75      161.48      8.37 o 
  10   1  14       91.38       75.53      8.18 o 
  11   1  14       19.76       24.46      8.60 o 
  12   1  14      104.05       66.93     12.87 o 
  13   1  14      154.24      163.62     19.78 o 
  14   1  14        3.41       -9.58     13.15 o 
   0   2  14      844.58      829.14     23.44 o 
   1   2  14       69.01      101.21      4.23 o 
   2   2  14       10.65        0.49      2.79 o 
   3   2  14     3649.48     3529.50     33.10 o 
   4   2  14      113.82      116.49      5.10 o 
   5   2  14     6419.32     6404.19     56.05 o 
   6   2  14        2.70       -3.41      3.41 o 
   7   2  14     5389.75     5241.36     56.34 o 
   8   2  14      515.25      499.16     13.77 o 
   9   2  14     1244.16     1319.93     24.05 o 
  10   2  14       38.64       30.84      7.53 o 
  11   2  14     1159.52     1165.92     29.42 o 
  12   2  14       18.53        6.28      9.02 o 
  13   2  14      582.02      669.41     27.92 o 
  14   2  14       20.74        8.63     15.70 o 
   1   3  14    10604.95    10363.65     89.83 o 
   2   3  14     2376.27     2555.65     28.46 o 
   3   3  14     5193.25     5014.13     47.36 o 
   4   3  14       15.06        6.86      3.54 o 
   5   3  14     4258.34     4231.70     41.73 o 
   6   3  14      140.17      145.42      7.56 o 
   7   3  14     1378.76     1359.29     23.13 o 
   8   3  14        1.93       -3.61      5.06 o 
   9   3  14      257.28      246.42     11.15 o 
  10   3  14      249.61      254.19     12.87 o 
  11   3  14      132.82      145.82     13.57 o 
  12   3  14        0.82        0.17      9.50 o 
  13   3  14       64.45       51.34     13.93 o 
  14   3  14       13.57        6.48     13.58 o 
   0   4  14        0.50       -5.16      5.16 o 
   1   4  14     2210.08     2223.54     26.84 o 
   2   4  14       13.30       16.05      4.25 o 
   3   4  14     1918.73     1821.39     23.46 o 
   4   4  14     2192.75     2296.34     26.11 o 
   5   4  14      381.94      354.92     11.49 o 
   6   4  14      506.05      506.58     14.04 o 
   7   4  14     5653.24     5536.45     97.20 o 
   8   4  14       49.91       48.97      8.07 o 
   9   4  14     2976.48     3035.94     52.41 o 
  10   4  14       41.59       41.01      8.96 o 
  11   4  14      722.33      752.80     23.00 o 
  12   4  14        2.05       -9.08      9.08 o 
  13   4  14      369.61      394.07     33.18 o 
   1   5  14     6686.45     6724.93     66.04 o 
   2   5  14      111.96      139.76      8.60 o 
   3   5  14     6256.28     6031.40     60.36 o 
   4   5  14      128.27      103.99      7.99 o 
   5   5  14     4002.92     4011.40     54.04 o 
   6   5  14      336.20      332.37     12.51 o 
   7   5  14       24.73       21.56      6.75 o 
   8   5  14       63.10       69.66     10.48 o 
   9   5  14      669.45      610.23     19.28 o 
  10   5  14       66.18       55.47      9.89 o 
  11   5  14      308.39      294.81     18.51 o 
  12   5  14        0.95        1.33      9.70 o 
  13   5  14      102.74      115.31     15.10 o 
   0   6  14       86.65       79.71     15.04 o 
   1   6  14      271.00      303.82     13.14 o 
   2   6  14       10.66        6.67      4.80 o 
   3   6  14      482.02      422.32     12.99 o 
   4   6  14      796.14      876.38     22.61 o 
   5   6  14      154.64      149.74      9.88 o 
   6   6  14      327.25      307.21     13.42 o 
   7   6  14     2294.55     2425.24     43.54 o 
   8   6  14       45.80       38.59     10.37 o 
   9   6  14     1724.45     1703.33     36.36 o 
  10   6  14        0.80       -8.97      8.97 o 
  11   6  14      807.90      868.82     29.14 o 
  12   6  14        3.51        2.76     11.37 o 
   1   7  14     1707.40     1741.14     24.86 o 
   2   7  14       51.23       53.64      7.05 o 
   3   7  14     1339.36     1356.77     25.48 o 
   4   7  14       89.53       82.05      8.52 o 
   5   7  14     1730.60     1749.06     30.16 o 
   6   7  14      349.18      331.73     16.59 o 
   7   7  14     1013.36      917.46     25.91 o 
   8   7  14        1.45       -2.97      9.17 o 
   9   7  14      288.99      260.24     16.59 o 
  10   7  14        1.02       -3.00     10.07 o 
  11   7  14        0.60        5.47     11.13 o 
   0   8  14      154.95      164.38     12.62 o 
   1   8  14      347.27      276.91     11.57 o 
   2   8  14       28.27       35.83      8.13 o 
   3   8  14      359.36      350.24     16.68 o 
   4   8  14       51.82       46.11      8.60 o 
   5   8  14     1292.84     1280.41     30.69 o 
   6   8  14       10.47       -8.79      8.79 o 
   7   8  14      700.44      797.10     25.57 o 
   8   8  14       24.73       32.71     10.80 o 
   9   8  14      380.53      427.43     25.83 o 
  10   8  14        0.75        2.89     10.68 o 
  11   8  14      575.72      656.77     73.75 o 
   1   9  14     1442.12     1364.97     27.70 o 
   2   9  14       79.60       71.75      9.72 o 
   3   9  14     1282.75     1234.46     36.99 o 
   4   9  14      212.74      188.88     15.05 o 
   5   9  14      895.78      910.20     26.87 o 
   6   9  14       36.84       32.16     11.37 o 
   7   9  14      185.34      170.37     18.27 o 
   8   9  14        0.64       -1.99     10.56 o 
   9   9  14        0.27       -4.96     10.85 o 
   0  10  14       11.28       10.90     11.98 o 
   1  10  14        3.63       13.71      9.40 o 
   2  10  14       12.29        6.14      8.37 o 
   3  10  14       69.30       77.26     12.50 o 
   4  10  14       60.28       54.99     12.40 o 
   5  10  14      522.32      560.44     23.26 o 
   6  10  14        3.64       -7.47     10.12 o 
   7  10  14      221.40      251.04     18.38 o 
   8  10  14       31.46       11.06     12.55 o 
   1  11  14      789.77      892.06     26.61 o 
   2  11  14        2.82       -2.90     13.48 o 
   3  11  14      431.33      427.19     24.23 o 
   4  11  14        8.54      -10.35     10.35 o 
   5  11  14      268.13      300.60     19.40 o 
   6  11  14       16.45        9.69     12.14 o 
   0  12  14        0.06       -7.92     22.21 o 
   1  12  14        5.33       -5.88     15.97 o 
   2  12  14        0.43       -2.41     13.03 o 
   1   1  15      251.38      286.44     10.01 o 
   2   1  15       19.30       17.95      3.08 o 
   3   1  15      214.88      236.86      7.02 o 
   4   1  15      300.38      271.19      7.23 o 
   5   1  15        0.96        6.31      3.68 o 
   6   1  15       26.20       27.32      4.21 o 
   7   1  15       72.91       71.01      5.58 o 
   8   1  15       20.84       11.86      5.46 o 
   9   1  15        7.16       -2.92      5.08 o 
  10   1  15        3.85       -0.45      5.86 o 
  11   1  15       98.81       37.99     10.36 o 
  12   1  15       14.15       -6.07      9.96 o 
  13   1  15        0.19        6.19     11.71 o 
  14   1  15       11.94        7.25     18.66 o 
   0   2  15      229.91      239.75      8.68 o 
   1   2  15       50.97       62.62      3.85 o 
   2   2  15      554.28      559.79      9.54 o 
   3   2  15      291.38      313.68      7.96 o 
   4   2  15        2.10       -3.25      3.25 o 
   5   2  15       61.38       70.71      5.17 o 
   6   2  15       22.44       28.51      4.72 o 
   7   2  15       18.46       16.77      6.84 o 
   8   2  15        1.44        1.88      5.09 o 
   9   2  15       34.76       34.08      6.99 o 
  10   2  15        0.74        8.61      7.97 o 
  11   2  15        0.86        6.15     10.66 o 
  12   2  15        1.42       -8.71      8.71 o 
  13   2  15       14.66       -1.02     11.28 o 
  14   2  15        0.64        3.75     15.93 o 
   1   3  15        0.07        3.71      4.01 o 
   2   3  15      293.51      279.82      8.75 o 
   3   3  15      246.33      240.68      7.26 o 
   4   3  15       40.59       35.74      4.35 o 
   5   3  15      223.41      232.19      8.07 o 
   6   3  15      481.07      519.00     13.86 o 
   7   3  15      102.08      108.95      7.54 o 
   8   3  15      105.21      100.96      8.24 o 
   9   3  15       12.66       11.17      6.72 o 
  10   3  15       24.09       19.17      8.03 o 
  11   3  15       14.33        9.04     11.37 o 
  12   3  15        5.67        4.33      9.91 o 
  13   3  15       10.51       14.81     12.90 o 
   0   4  15      330.75      341.60     17.59 o 
   1   4  15       96.47      108.71      6.28 o 
   2   4  15      257.61      283.30      8.87 o 
   3   4  15       86.31       80.99      5.87 o 
   4   4  15      145.78      161.18      7.33 o 
   5   4  15      697.11      658.32     14.53 o 
   6   4  15        0.84        5.29      5.12 o 
   7   4  15       62.12       75.01      7.29 o 
   8   4  15       62.15       50.87      7.76 o 
   9   4  15      185.83      206.86     13.71 o 
  10   4  15       11.28       12.85      8.37 o 
  11   4  15        0.18        3.07      9.31 o 
  12   4  15        2.61       -5.67      9.85 o 
  13   4  15       21.73       39.12     12.77 o 
   1   5  15       21.44       25.57      5.20 o 
   2   5  15      286.77      283.69      9.45 o 
   3   5  15      118.08      119.24      7.04 o 
   4   5  15       62.97       73.94      9.35 o 
   5   5  15        2.53       -3.31      5.04 o 
   6   5  15       49.78       56.37      7.88 o 
   7   5  15        3.66       -5.11      6.57 o 
   8   5  15       35.73       28.48      9.51 o 
   9   5  15        3.77       -2.00      8.86 o 
  10   5  15      100.57       90.80     12.14 o 
  11   5  15        7.86       -3.84      8.92 o 
  12   5  15        6.46       17.61     10.69 o 
  13   5  15        1.24       -3.64     10.85 o 
   0   6  15      392.91      370.83     15.44 o 
   1   6  15        8.11        5.54      4.95 o 
   2   6  15       51.82       42.57      5.89 o 
   3   6  15        3.25        1.45      5.51 o 
   4   6  15       33.07       14.88      6.77 o 
   5   6  15      707.82      662.96     23.80 o 
   6   6  15       49.07       56.75     10.41 o 
   7   6  15       31.72       39.79     10.10 o 
   8   6  15       11.69        7.24      9.46 o 
   9   6  15        2.21        0.43      9.73 o 
  10   6  15       16.53       19.29     10.12 o 
  11   6  15        6.46       13.28     10.97 o 
  12   6  15       11.83       -3.24     10.87 o 
   1   7  15        0.13       -4.42      5.39 o 
   2   7  15      100.22       99.57      8.22 o 
   3   7  15        0.15        8.07      6.92 o 
   4   7  15      161.52      170.63     13.24 o 
   5   7  15       61.46       73.66      9.15 o 
   6   7  15      113.31      102.29     11.94 o 
   7   7  15        0.01       -7.87      7.87 o 
   8   7  15      165.75      169.60     14.43 o 
   9   7  15       28.75       31.94     10.95 o 
  10   7  15       67.15       91.31     14.36 o 
  11   7  15        6.21        8.01     13.23 o 
   0   8  15      467.68      430.55     19.32 o 
   1   8  15        4.69       -0.58      6.48 o 
   2   8  15       14.44       26.17      7.88 o 
   3   8  15        0.03        6.75      7.02 o 
   4   8  15        8.81        6.65      7.65 o 
   5   8  15        5.06        9.45      9.80 o 
   6   8  15       20.09       28.06     10.42 o 
   7   8  15        0.40       -3.55     11.04 o 
   8   8  15        0.00       -3.86      9.96 o 
   9   8  15       11.54       21.27     11.42 o 
  10   8  15        0.99       -6.80     10.51 o 
   1   9  15        5.52        6.65      7.94 o 
   2   9  15        5.62       13.97      8.53 o 
   3   9  15      106.53       96.09     11.37 o 
   4   9  15       19.09        3.46      9.48 o 
   5   9  15        1.58       14.31     10.70 o 
   6   9  15      105.56      122.77     17.80 o 
   7   9  15        0.03        7.13     10.28 o 
   8   9  15        5.12       -6.81     10.36 o 
   9   9  15        5.70        0.92     11.16 o 
   0  10  15       30.71       16.93     15.83 o 
   1  10  15        0.09        3.23      9.50 o 
   2  10  15       59.56       55.30     11.67 o 
   3  10  15       16.10        7.04     10.22 o 
   4  10  15       25.64       15.89     11.14 o 
   5  10  15       12.46       15.28     11.27 o 
   6  10  15        9.86      -10.19     10.88 o 
   7  10  15        2.45       -2.25     11.20 o 
   1  11  15       47.30       59.88     14.23 o 
   2  11  15       35.88       53.12     16.33 o 
   3  11  15        0.20       -0.99     12.40 o 
   4  11  15       20.40        1.08     11.70 o 
   5  11  15        0.99      -11.37     11.37 o 
   0   0  16     1988.33     1773.40     39.52 o 
   1   0  16      979.32     1008.40     19.00 o 
   2   0  16     1573.27     1545.72     25.51 o 
   3   0  16     1035.24     1048.93     20.18 o 
   4   0  16     2081.87     2036.59     35.23 o 
   5   0  16     5789.38     5559.05     73.30 o 
   6   0  16      140.27      161.66     10.89 o 
   7   0  16     1359.39     1288.40     25.00 o 
   8   0  16     1928.55     1853.27     60.52 o 
   9   0  16      129.85      197.19     20.54 o 
  10   0  16      304.80      288.05     22.50 o 
  11   0  16     1099.30     1163.34     39.43 o 
  12   0  16      216.05      192.22     23.18 o 
  13   0  16      323.44      369.49     44.56 o 
  14   0  16       21.27       20.63     24.96 o 
   1   1  16     6391.68     6173.53     53.71 o 
   2   1  16      118.49      119.27      5.42 o 
   3   1  16     8165.89     7925.45     70.59 o 
   4   1  16      451.22      444.91      9.33 o 
   5   1  16     4434.23     4318.08     40.65 o 
   6   1  16      928.67      930.78     14.96 o 
   7   1  16      258.27      285.04      9.31 o 
   8   1  16      704.01      708.32     15.35 o 
   9   1  16      688.08      630.55     18.20 o 
  10   1  16      389.84      433.74     15.94 o 
  11   1  16       23.79       34.14     10.58 o 
  12   1  16      190.63      198.43     17.15 o 
  13   1  16      108.03      120.11     16.23 o 
  14   1  16      232.61      287.97     30.59 o 
   0   2  16     3748.71     3668.57     48.83 o 
   1   2  16      462.01      483.61      9.58 o 
   2   2  16     4252.85     4275.55     41.59 o 
   3   2  16     2213.12     2282.00     25.56 o 
   4   2  16     1111.03     1158.18     16.44 o 
   5   2  16     2275.75     2320.20     26.62 o 
   6   2  16      160.89      161.19      9.23 o 
   7   2  16     2934.94     2878.64     38.39 o 
   8   2  16      698.20      686.36     15.40 o 
   9   2  16     1516.21     1665.45     25.83 o 
  10   2  16        4.93       -6.53      6.53 o 
  11   2  16      969.84      960.76     27.24 o 
  12   2  16       91.09       97.52     13.65 o 
  13   2  16      133.85      188.65     20.93 o 
   1   3  16     5488.10     5334.28     53.64 o 
   2   3  16      323.63      315.96      9.09 o 
   3   3  16     2554.20     2395.61     26.89 o 
   4   3  16     1122.90     1027.91     15.53 o 
   5   3  16     1938.59     1932.97     25.05 o 
   6   3  16       59.65       81.11      7.44 o 
   7   3  16       15.02        4.73      5.39 o 
   8   3  16      538.76      567.41     15.43 o 
   9   3  16       28.61       28.73      7.78 o 
  10   3  16      950.77     1001.76     25.17 o 
  11   3  16      309.24      303.22     17.36 o 
  12   3  16      102.05       98.09     13.24 o 
  13   3  16       55.51       44.51     17.96 o 
   0   4  16     3971.91     3943.13     60.07 o 
   1   4  16      219.16      210.96      8.11 o 
   2   4  16     3197.82     3159.70     37.71 o 
   3   4  16     3603.42     3580.73     39.61 o 
   4   4  16       12.19        8.52      5.06 o 
   5   4  16      197.13      177.34      9.50 o 
   6   4  16     1212.48     1174.00     24.07 o 
   7   4  16     3968.74     3927.69     53.71 o 
   8   4  16      514.64      527.16     15.85 o 
   9   4  16     1772.85     1870.81     33.68 o 
  10   4  16      146.27      127.21     11.40 o 
  11   4  16      425.05      430.81     18.74 o 
  12   4  16        0.27       -5.97     10.54 o 
  13   4  16      241.65      228.26     22.03 o 
   1   5  16     1482.05     1466.02     21.43 o 
   2   5  16        0.64        5.43      4.63 o 
   3   5  16      136.23      137.26      8.09 o 
   4   5  16     1482.44     1443.82     25.30 o 
   5   5  16      568.35      557.70     15.63 o 
   6   5  16      240.97      260.95     12.90 o 
   7   5  16     1557.96     1411.46     26.83 o 
   8   5  16      113.98      131.87     12.43 o 
   9   5  16      640.97      592.97     29.40 o 
  10   5  16      853.22      907.14     26.21 o 
  11   5  16       91.40       90.30     12.60 o 
  12   5  16      154.90      155.63     21.67 o 
   0   6  16     1106.23     1084.35     26.07 o 
   1   6  16       15.24       20.59      6.24 o 
   2   6  16     1893.53     1874.98     27.85 o 
   3   6  16      842.06      848.38     17.72 o 
   4   6  16      316.81      334.52     13.82 o 
   5   6  16      235.16      232.89     13.76 o 
   6   6  16      427.62      413.08     15.03 o 
   7   6  16     2363.83     2256.10     42.14 o 
   8   6  16       51.06       35.74     10.85 o 
   9   6  16      716.94      735.83     24.57 o 
  10   6  16       96.52       62.84     11.79 o 
  11   6  16      297.16      305.28     18.65 o 
  12   6  16        5.66       23.25     12.69 o 
   1   7  16     1962.60     1873.66     26.78 o 
   2   7  16      278.74      275.76     18.08 o 
   3   7  16      614.68      663.92     18.20 o 
   4   7  16      533.25      575.86     17.25 o 
   5   7  16     1186.46     1195.11     24.93 o 
   6   7  16      266.26      244.97     15.49 o 
   7   7  16        3.38       -0.14      9.67 o 
   8   7  16      306.44      304.63     17.64 o 
   9   7  16      133.30      124.75     13.93 o 
  10   7  16      271.88      323.14     19.11 o 
  11   7  16       73.97       76.57     14.11 o 
   0   8  16       41.52       39.53      9.51 o 
   1   8  16        4.30        2.94      6.63 o 
   2   8  16      887.83      942.00     22.10 o 
   3   8  16       50.96       55.47      9.14 o 
   4   8  16     1132.17     1177.10     33.81 o 
   5   8  16      368.45      390.99     18.75 o 
   6   8  16        0.52       -9.35      9.35 o 
   7   8  16      497.27      526.42     21.76 o 
   8   8  16        0.10       -1.43     10.53 o 
   9   8  16       78.63       87.36     13.79 o 
  10   8  16        1.78       -2.15     10.99 o 
   1   9  16      969.90     1000.54     26.11 o 
   2   9  16      110.42      118.61     11.31 o 
   3   9  16      355.69      368.39     17.68 o 
   4   9  16       94.72       68.95     12.29 o 
   5   9  16      618.21      664.24     24.13 o 
   6   9  16      153.51      138.46     14.53 o 
   7   9  16       10.67       15.02     11.27 o 
   8   9  16      212.69      221.33     17.33 o 
   9   9  16        0.24       -5.21     11.11 o 
   0  10  16      144.06      152.72     23.11 o 
   1  10  16       23.82       11.86      9.82 o 
   2  10  16      249.00      251.67     16.11 o 
   3  10  16       20.02       12.88     10.71 o 
   4  10  16      339.82      365.13     19.68 o 
   5  10  16      373.89      377.06     20.35 o 
   6  10  16        3.59       11.16     12.33 o 
   7  10  16      194.56      238.43     18.31 o 
   1  11  16      517.35      536.07     25.03 o 
   2  11  16       33.99       60.44     16.92 o 
   3  11  16      147.15      133.46     17.35 o 
   4  11  16       43.92       44.59     12.85 o 
   5  11  16      151.52      159.37     38.48 o 
   1   1  17        3.43       12.98      3.45 o 
   2   1  17       82.52       89.19      4.87 o 
   3   1  17        8.01        9.07      3.79 o 
   4   1  17      208.03      185.25      6.55 o 
   5   1  17      112.33      121.64      6.29 o 
   6   1  17        7.30        4.61      4.06 o 
   7   1  17       76.59       79.52      6.77 o 
   8   1  17       39.52       43.26      6.52 o 
   9   1  17       11.72       16.65      6.44 o 
  10   1  17        5.88        5.88      7.05 o 
  11   1  17       25.79       16.83      8.77 o 
  12   1  17        0.45       -0.13     11.03 o 
  13   1  17        0.80       12.09     14.21 o 
   0   2  17      227.03      232.95     14.06 o 
   1   2  17      260.31      265.85      8.36 o 
   2   2  17      202.00      214.77      8.67 o 
   3   2  17        3.14        5.32      3.79 o 
   4   2  17      202.56      212.89      7.42 o 
   5   2  17       81.86       86.14      5.82 o 
   6   2  17        0.76       -4.40      4.40 o 
   7   2  17        0.11        0.23      5.09 o 
   8   2  17       64.29       63.69      7.63 o 
   9   2  17       24.67       24.38      6.47 o 
  10   2  17        5.79       -6.61      6.61 o 
  11   2  17       12.61        1.86      9.58 o 
  12   2  17        2.64       -7.90      9.70 o 
  13   2  17        0.42        3.01     12.53 o 
   1   3  17      114.43      116.35      6.54 o 
   2   3  17      333.69      316.09     11.70 o 
   3   3  17      111.76      110.86      6.60 o 
   4   3  17      201.90      195.97      8.05 o 
   5   3  17     1170.48     1168.87     18.47 o 
   6   3  17      126.54      132.00      9.89 o 
   7   3  17      240.50      232.95     11.05 o 
   8   3  17      110.58      134.72      8.68 o 
   9   3  17        9.70       -3.05      5.70 o 
  10   3  17       40.32       65.99     10.56 o 
  11   3  17       48.96       52.47     14.74 o 
  12   3  17       15.56        4.02     10.16 o 
  13   3  17        0.83        0.07     12.32 o 
   0   4  17      250.50      262.35     15.50 o 
   1   4  17       35.11       48.46      5.60 o 
   2   4  17       31.57       28.62      5.53 o 
   3   4  17        2.27       -1.21      4.52 o 
   4   4  17      138.52      148.96      8.26 o 
   5   4  17      410.22      390.87     14.20 o 
   6   4  17        3.72        1.36      6.10 o 
   7   4  17      155.31      156.08     13.31 o 
   8   4  17        2.19        4.77      7.52 o 
   9   4  17        4.08        7.55      9.07 o 
  10   4  17       12.43        6.62      8.66 o 
  11   4  17        4.00        2.77     10.18 o 
  12   4  17        3.46      -11.04     11.04 o 
  13   4  17       10.03        1.29     13.39 o 
   1   5  17        2.69        6.81      4.94 o 
   2   5  17       47.28       54.17      6.23 o 
   3   5  17       62.40       54.86      6.78 o 
   4   5  17        0.02       -4.49      5.96 o 
   5   5  17      150.50      176.39     10.38 o 
   6   5  17      120.36      121.49      9.35 o 
   7   5  17        0.14       -6.09      6.78 o 
   8   5  17        1.76       12.90      9.51 o 
   9   5  17        0.13       12.31      9.50 o 
  10   5  17        1.32        2.35     10.46 o 
  11   5  17        1.66        4.59     12.49 o 
  12   5  17        2.45       -0.28     11.49 o 
   0   6  17       31.43       28.74      8.42 o 
   1   6  17        6.73       -1.60      5.29 o 
   2   6  17        0.11       -3.11      5.70 o 
   3   6  17       10.57        4.88      6.50 o 
   4   6  17        6.25       10.01      8.02 o 
   5   6  17       37.43       17.11      6.93 o 
   6   6  17      100.06      111.36      9.87 o 
   7   6  17      109.05      125.27     13.04 o 
   8   6  17        4.88        7.74      9.35 o 
   9   6  17       12.72       18.82     10.73 o 
  10   6  17       34.73       26.91     11.18 o 
  11   6  17        5.41        0.23     10.68 o 
   1   7  17        1.64       -1.20      6.30 o 
   2   7  17      313.41      311.67     12.30 o 
   3   7  17      412.60      393.06     14.94 o 
   4   7  17       38.91       46.70      8.63 o 
   5   7  17        8.67        3.01      6.45 o 
   6   7  17      179.56      192.38     14.71 o 
   7   7  17       44.58       31.09     10.40 o 
   8   7  17       19.69        0.58     10.19 o 
   9   7  17       43.96       33.89     11.75 o 
  10   7  17        0.18        1.28     10.56 o 
  11   7  17        0.74       11.37     14.30 o 
   0   8  17        0.37      -10.03     10.03 o 
   1   8  17        2.80       -6.52      6.52 o 
   2   8  17        0.12       -0.03      7.52 o 
   3   8  17        0.16        0.70      7.84 o 
   4   8  17       45.86       67.62      9.58 o 
   5   8  17      252.25      219.29     15.59 o 
   6   8  17       19.97       11.32      9.90 o 
   7   8  17      113.09      123.22     16.78 o 
   8   8  17       10.70       13.05     11.21 o 
   9   8  17        4.47       10.34     11.19 o 
  10   8  17        2.75        2.35     19.79 o 
   1   9  17       26.65       28.97     10.05 o 
   2   9  17        0.14       -3.27      8.94 o 
   3   9  17       53.30       51.00     10.03 o 
   4   9  17        5.11       -6.92      9.73 o 
   5   9  17       48.70       31.45     11.49 o 
   6   9  17        5.12       13.42     11.18 o 
   7   9  17        0.59      -10.29     10.29 o 
   8   9  17        0.04       22.96     12.24 o 
   0  10  17        0.39        7.56     16.48 o 
   1  10  17       12.06       25.52     10.61 o 
   2  10  17       35.33       57.71     12.58 o 
   3  10  17       14.79        9.24     10.12 o 
   4  10  17        0.87        4.37     11.81 o 
   5  10  17       20.07        3.15     11.27 o 
   6  10  17        3.36      -10.94     11.33 o 
   1  11  17       58.24       50.25     14.07 o 
   2  11  17       12.24        9.68     13.42 o 
   3  11  17       24.70       25.32     14.69 o 
   4  11  17        4.42        9.38     11.81 o 
   0   0  18     3195.53     3027.10     60.22 o 
   1   0  18     1112.37     1148.92     21.59 o 
   2   0  18    10576.84    10304.06    121.84 o 
   3   0  18     1649.05     1657.33     28.18 o 
   4   0  18     3768.85     3831.69     52.79 o 
   5   0  18       43.70       24.04      5.31 o 
   6   0  18      306.09      288.60     12.19 o 
   7   0  18      301.27      294.64     12.77 o 
   8   0  18        9.75       36.86     10.80 o 
   9   0  18      128.33      146.58     19.48 o 
  10   0  18       73.42       71.68     13.43 o 
  11   0  18      326.06      332.77     32.23 o 
  12   0  18      459.45      511.33     34.24 o 
  13   0  18       50.95        6.40     25.17 o 
   1   1  18      859.49      850.35     14.19 o 
   2   1  18      466.48      452.07      9.97 o 
   3   1  18     1341.44     1284.65     20.39 o 
   4   1  18      286.82      271.82      8.32 o 
   5   1  18      352.01      322.03      9.18 o 
   6   1  18      636.33      670.41     16.23 o 
   7   1  18     1448.03     1409.23     33.60 o 
   8   1  18     1773.27     1870.42     27.51 o 
   9   1  18      102.81       86.11      8.73 o 
  10   1  18     1337.93     1438.27     30.14 o 
  11   1  18        0.41       -0.64      8.24 o 
  12   1  18      750.29      841.64     47.25 o 
  13   1  18       72.77       88.69     18.11 o 
   0   2  18     2993.71     2815.94     46.01 o 
   1   2  18      637.57      619.77     15.96 o 
   2   2  18     2704.48     2570.97     30.41 o 
   3   2  18     1818.91     1849.88     25.06 o 
   4   2  18     1441.66     1496.31     20.05 o 
   5   2  18       13.43       10.10      4.49 o 
   6   2  18     1512.98     1501.79     23.31 o 
   7   2  18      275.09      301.12     10.92 o 
   8   2  18      238.64      238.69     11.02 o 
   9   2  18       67.43       90.46      8.07 o 
  10   2  18        8.34        7.45      8.49 o 
  11   2  18      197.16      214.50     16.90 o 
  12   2  18      180.64      189.20     19.88 o 
  13   2  18       11.26       10.75     12.52 o 
   1   3  18      652.24      625.75     13.05 o 
   2   3  18      272.52      285.80      9.30 o 
   3   3  18      103.59      117.81      6.88 o 
   4   3  18     1129.76     1156.44     18.61 o 
   5   3  18      116.02      131.21      7.94 o 
   6   3  18     4407.31     4470.50     58.53 o 
   7   3  18      167.64      180.56      9.41 o 
   8   3  18      856.15      950.11     19.36 o 
   9   3  18        0.80        2.62      6.52 o 
  10   3  18     1768.82     1889.68     37.58 o 
  11   3  18        1.11       -9.40      9.40 o 
  12   3  18      270.09      274.22     17.93 o 
  13   3  18       43.47       51.67     14.77 o 
   0   4  18     1455.87     1396.95     29.58 o 
   1   4  18      695.03      728.50     14.57 o 
   2   4  18     2784.46     2702.85     35.83 o 
   3   4  18      208.28      218.26      8.86 o 
   4   4  18     1123.44     1117.90     20.12 o 
   5   4  18      153.23      144.09      9.44 o 
   6   4  18      903.12      889.09     19.79 o 
   7   4  18      295.33      301.75     13.79 o 
   8   4  18        9.19        1.91      6.08 o 
   9   4  18      213.74      230.75     18.36 o 
  10   4  18        4.49       -5.44      9.47 o 
  11   4  18      264.42      223.42     24.62 o 
  12   4  18       14.31       19.53     13.17 o 
   1   5  18     1352.35     1316.62     20.92 o 
   2   5  18      527.93      511.93     13.58 o 
   3   5  18      370.78      379.60     12.44 o 
   4   5  18     1699.51     1659.22     32.38 o 
   5   5  18      103.23      106.08      9.31 o 
   6   5  18     2878.24     2800.89     44.13 o 
   7   5  18      184.91      188.93     12.39 o 
   8   5  18     1024.07     1108.83     28.45 o 
   9   5  18       12.32       -2.89      9.24 o 
  10   5  18     1254.32     1289.68     32.35 o 
  11   5  18      163.86      186.61     15.77 o 
  12   5  18       23.02       19.46     17.46 o 
   0   6  18     1247.50     1338.25     30.75 o 
   1   6  18        3.20       -3.95      5.28 o 
   2   6  18     2649.82     2627.10     36.11 o 
   3   6  18       57.43       41.64      7.88 o 
   4   6  18      582.67      574.69     17.19 o 
   5   6  18       36.14       36.53      8.10 o 
   6   6  18      379.04      386.52     17.87 o 
   7   6  18      234.60      242.86     19.78 o 
   8   6  18        0.67       -3.36      9.37 o 
   9   6  18       39.31       33.31     11.24 o 
  10   6  18       13.99       13.56     11.16 o 
  11   6  18      140.95      133.77     14.75 o 
   1   7  18       51.73       52.96      7.94 o 
   2   7  18       78.73       70.19      8.21 o 
   3   7  18        0.96       -5.36      7.42 o 
   4   7  18      827.04      780.64     20.69 o 
   5   7  18       37.62       19.79      7.57 o 
   6   7  18     1389.38     1342.16     45.77 o 
   7   7  18      181.28      153.44     14.16 o 
   8   7  18      280.51      297.22     17.89 o 
   9   7  18       21.20       19.34     11.26 o 
  10   7  18      504.19      488.45     22.54 o 
   0   8  18     1473.41     1409.84     39.86 o 
   1   8  18      136.66      134.85     13.88 o 
   2   8  18     1850.78     1795.70     32.63 o 
   3   8  18        5.52       -7.88      7.88 o 
   4   8  18      362.60      414.56     16.68 o 
   5   8  18       10.79       12.23     10.44 o 
   6   8  18      100.99       81.81     14.72 o 
   7   8  18      283.79      287.41     21.80 o 
   8   8  18       38.40       33.37     12.10 o 
   9   8  18        0.49       -5.05     10.99 o 
   1   9  18       23.00       21.69     10.06 o 
   2   9  18      126.28      143.77     12.88 o 
   3   9  18      230.53      213.18     13.83 o 
   4   9  18      292.15      288.75     16.34 o 
   5   9  18       86.24       63.92     14.95 o 
   6   9  18      155.25      136.80     15.27 o 
   7   9  18       43.99       38.73     12.53 o 
   8   9  18      412.89      412.89     22.09 o 
   0  10  18      367.56      353.75     35.95 o 
   1  10  18        2.33       -6.77      9.97 o 
   2  10  18     1121.43     1153.15     32.80 o 
   3  10  18        0.13       -9.48     10.05 o 
   4  10  18      365.57      371.24     39.35 o 
   5  10  18       11.63        4.54     11.62 o 
   6  10  18        8.01       20.47     12.30 o 
   1  11  18       31.69       32.12     14.07 o 
   2  11  18       22.91       26.31     13.33 o 
   3  11  18       14.20       22.42     18.85 o 
   1   1  19       36.45       39.41      4.54 o 
   2   1  19       26.30       19.98      4.14 o 
   3   1  19       73.29       63.55      5.05 o 
   4   1  19      256.04      253.77      8.31 o 
   5   1  19       19.96       15.56      4.77 o 
   6   1  19        3.43        5.32      4.81 o 
   7   1  19       18.59       16.22      5.75 o 
   8   1  19        7.88       23.97      6.43 o 
   9   1  19        1.14       -4.24      6.31 o 
  10   1  19       13.43       31.89      8.35 o 
  11   1  19        5.96       -3.52      9.11 o 
  12   1  19        1.55       14.47     13.81 o 
  13   1  19        0.19        8.91     18.54 o 
   0   2  19       43.05       55.55      9.32 o 
   1   2  19      226.18      221.91      8.73 o 
   2   2  19      551.17      553.49     12.51 o 
   3   2  19      401.74      402.19     11.81 o 
   4   2  19      594.56      590.99     13.11 o 
   5   2  19      133.91      137.85      7.02 o 
   6   2  19       18.04       16.32      5.60 o 
   7   2  19        7.25       -1.28      5.47 o 
   8   2  19      122.04      117.18      9.81 o 
   9   2  19       24.60       18.74      6.40 o 
  10   2  19       96.90       71.54     10.41 o 
  11   2  19       12.90       17.60     10.61 o 
  12   2  19        0.33      -10.06     10.06 o 
  13   2  19        0.01       -6.40     14.44 o 
   1   3  19      312.75      298.90      9.69 o 
   2   3  19      164.57      151.01      7.66 o 
   3   3  19      149.29      130.11      7.41 o 
   4   3  19      133.12      137.27      7.67 o 
   5   3  19       11.62        8.80      5.71 o 
   6   3  19      124.44      136.38      9.23 o 
   7   3  19      142.92      139.39      9.54 o 
   8   3  19        1.84       15.58      6.35 o 
   9   3  19       34.28       43.94      8.40 o 
  10   3  19       76.99       77.83     10.73 o 
  11   3  19        0.09       -9.50      9.50 o 
  12   3  19        2.83      -10.19     10.19 o 
   0   4  19       55.02       61.44      8.69 o 
   1   4  19      111.25      121.59      7.41 o 
   2   4  19      108.27      127.98      7.56 o 
   3   4  19       99.71      101.78      7.25 o 
   4   4  19       21.66       14.76      6.01 o 
   5   4  19       19.38       10.85      6.45 o 
   6   4  19       35.14       31.76      7.45 o 
   7   4  19        6.30       -3.66      6.49 o 
   8   4  19        1.46        5.92      7.24 o 
   9   4  19       11.68       -3.44      9.31 o 
  10   4  19        0.37      -10.36     10.36 o 
  11   4  19       49.28       30.84     12.17 o 
  12   4  19        0.02       -7.30     12.14 o 
   1   5  19      243.36      236.68      9.63 o 
   2   5  19        0.93        4.18      5.59 o 
   3   5  19        4.25        6.85      5.98 o 
   4   5  19      106.86      111.60      9.43 o 
   5   5  19        1.12       -0.63      6.60 o 
   6   5  19       10.56       18.68      7.74 o 
   7   5  19        0.27       -6.80      6.80 o 
   8   5  19        0.06       14.25      8.73 o 
   9   5  19       16.67       11.34      9.99 o 
  10   5  19        5.69       33.42     11.14 o 
  11   5  19        7.47       -7.07     11.31 o 
   0   6  19       29.79       37.13      9.36 o 
   1   6  19      490.48      440.75     15.00 o 
   2   6  19        6.52        4.78      6.90 o 
   3   6  19       91.01       90.23      9.50 o 
   4   6  19        1.01       -6.82      6.82 o 
   5   6  19        7.60       -4.83      8.03 o 
   6   6  19        2.18        7.87      6.79 o 
   7   6  19       84.29       79.08     10.69 o 
   8   6  19        1.34       21.31     10.56 o 
   9   6  19       27.46       31.84     11.36 o 
  10   6  19        7.05       -5.00     10.43 o 
  11   6  19        3.73        5.60     11.36 o 
   1   7  19       47.97       33.59      7.65 o 
   2   7  19       25.05       17.00      8.51 o 
   3   7  19       89.40       96.34     10.27 o 
   4   7  19      212.63      208.74     12.72 o 
   5   7  19       22.10        1.11      8.15 o 
   6   7  19        1.64       15.20      8.57 o 
   7   7  19       39.38       35.88     11.16 o 
   8   7  19        8.42       28.18     11.49 o 
   9   7  19       94.74       66.38     13.52 o 
  10   7  19        3.38       11.20     11.86 o 
   0   8  19       19.50       28.09     12.48 o 
   1   8  19       65.83       75.22     10.38 o 
   2   8  19        5.34       19.90      9.31 o 
   3   8  19        6.20        3.73      8.38 o 
   4   8  19       68.93       89.23     11.17 o 
   5   8  19       11.85        4.28     10.28 o 
   6   8  19       11.54        6.07     10.65 o 
   7   8  19       44.90       40.06     12.36 o 
   8   8  19        0.04        3.03     11.14 o 
   9   8  19        2.07        7.31     11.29 o 
   1   9  19      107.19      119.24     13.95 o 
   2   9  19       39.25       41.68     10.59 o 
   3   9  19       29.14       22.71      9.47 o 
   4   9  19        6.01       -9.45      9.45 o 
   5   9  19        5.63       16.47     11.17 o 
   6   9  19       16.07        7.37     12.83 o 
   7   9  19        3.94       21.06     11.98 o 
   0  10  19       29.96       45.64     19.65 o 
   1  10  19        2.96        7.87     10.82 o 
   2  10  19       34.33       41.21     18.84 o 
   3  10  19       43.18       40.76     11.63 o 
   4  10  19        8.69        6.04     11.49 o 
   5  10  19       21.94        6.36     12.12 o 
   1  11  19       82.59      106.81     20.24 o 
   0   0  20      198.44      168.05     19.76 o 
   1   0  20      237.71      260.26     10.85 o 
   2   0  20     1725.31     1688.68     29.05 o 
   3   0  20        5.84        4.05      6.27 o 
   4   0  20     3980.72     3991.47     61.27 o 
   5   0  20        7.63       10.48      7.07 o 
   6   0  20     1271.80     1253.99     32.32 o 
   7   0  20      121.74       87.45     10.23 o 
   8   0  20        0.46       -5.84      9.08 o 
   9   0  20      574.19      516.54     24.93 o 
  10   0  20        2.31       10.12     11.70 o 
  11   0  20      103.80      100.03     16.67 o 
  12   0  20       24.30       17.74     17.36 o 
   1   1  20     1207.82     1198.39     18.91 o 
   2   1  20        4.56        6.69      4.15 o 
   3   1  20       44.58       37.50      5.96 o 
   4   1  20      374.07      372.84     10.60 o 
   5   1  20       79.34       77.24      6.30 o 
   6   1  20     2136.08     2165.10     27.13 o 
   7   1  20      484.23      431.79     17.13 o 
   8   1  20      519.82      636.28     18.71 o 
   9   1  20        1.39       -7.01      7.01 o 
  10   1  20     1708.21     1733.71     34.23 o 
  11   1  20      250.47      220.24     15.48 o 
  12   1  20      720.60      735.23     57.59 o 
   0   2  20      620.43      599.19     18.60 o 
   1   2  20       81.95       73.98      7.69 o 
   2   2  20     4725.85     4621.60     48.99 o 
   3   2  20      377.68      384.00     10.93 o 
   4   2  20     2228.13     2255.62     29.02 o 
   5   2  20        5.54       -1.53      5.14 o 
   6   2  20      632.47      645.02     15.29 o 
   7   2  20        2.40        4.86      5.70 o 
   8   2  20       64.80       40.85      7.14 o 
   9   2  20      262.35      291.28     13.65 o 
  10   2  20       37.76       39.78     10.06 o 
  11   2  20       27.99       19.48     12.26 o 
  12   2  20       62.14       63.29     14.27 o 
   1   3  20        7.20        7.88      6.29 o 
   2   3  20     1037.05      985.68     17.38 o 
   3   3  20      148.06      137.02      7.73 o 
   4   3  20      917.27      950.42     17.33 o 
   5   3  20        5.24        7.97      5.72 o 
   6   3  20      676.72      710.07     22.70 o 
   7   3  20        0.10        4.18      6.64 o 
   8   3  20     2256.50     2414.95     37.04 o 
   9   3  20      172.36      198.77     12.93 o 
  10   3  20     1091.78     1216.02     36.21 o 
  11   3  20       46.57       36.08     19.45 o 
  12   3  20      198.36      193.00     18.87 o 
   0   4  20     2227.69     2304.71     43.49 o 
   1   4  20       53.79       63.75      6.56 o 
   2   4  20     1722.98     1689.09     24.49 o 
   3   4  20      495.91      505.62     16.36 o 
   4   4  20      351.03      373.13     12.54 o 
   5   4  20      580.62      607.25     16.90 o 
   6   4  20      686.34      689.67     18.20 o 
   7   4  20      260.01      234.05     12.23 o 
   8   4  20      174.14      157.88     10.99 o 
   9   4  20       69.78       75.22     11.71 o 
  10   4  20        0.08       -8.82      9.41 o 
  11   4  20       43.36       28.01     15.26 o 
  12   4  20      119.92      103.96     26.10 o 
   1   5  20       79.25       57.04      6.89 o 
   2   5  20      702.18      737.70     15.90 o 
   3   5  20      189.92      181.08      9.91 o 
   4   5  20      864.00      822.75     20.71 o 
   5   5  20        9.51        5.19      7.12 o 
   6   5  20     1789.36     1777.06     52.88 o 
   7   5  20      180.87      158.51     12.30 o 
   8   5  20      969.37     1003.32     27.78 o 
   9   5  20       56.44       61.59     12.02 o 
  10   5  20      621.24      669.56     24.41 o 
  11   5  20      160.22      123.01     15.95 o 
   0   6  20     2949.95     2941.49     52.82 o 
   1   6  20       18.91       20.23      6.61 o 
   2   6  20     1608.27     1610.07     28.54 o 
   3   6  20      416.52      376.93     14.81 o 
   4   6  20      381.22      429.76     16.54 o 
   5   6  20      209.62      162.12     13.90 o 
   6   6  20      216.44      208.67     12.77 o 
   7   6  20       99.33       92.38     12.71 o 
   8   6  20        6.06       16.33     10.21 o 
   9   6  20       67.07       72.51     12.94 o 
  10   6  20        3.08        6.55     11.12 o 
   1   7  20       42.91       51.04      8.36 o 
   2   7  20      167.47      193.97     14.47 o 
   3   7  20      154.82      172.00     12.40 o 
   4   7  20      540.27      536.11     18.25 o 
   5   7  20        6.57        8.78      8.16 o 
   6   7  20     1188.27     1190.64     36.89 o 
   7   7  20        3.03       -4.72     10.28 o 
   8   7  20      519.32      551.64     26.19 o 
   9   7  20        0.16        4.63     11.54 o 
   0   8  20     1412.14     1434.80     41.42 o 
   1   8  20        1.36        4.35      8.45 o 
   2   8  20     1594.45     1633.70     33.84 o 
   3   8  20      242.11      240.93     16.52 o 
   4   8  20      405.58      452.19     18.76 o 
   5   8  20        1.41       -8.68      8.68 o 
   6   8  20       47.96       75.53     15.53 o 
   7   8  20        0.27        6.48     11.30 o 
   8   8  20       52.79       40.22     13.02 o 
   1   9  20      213.92      202.09     15.30 o 
   2   9  20        1.84       -2.32      9.63 o 
   3   9  20       63.54       63.28     13.09 o 
   4   9  20      178.53      171.85     13.87 o 
   5   9  20        0.15       -1.37     11.02 o 
   6   9  20      862.23      899.94     29.21 o 
   7   9  20       30.77       36.81     12.55 o 
   0  10  20      714.62      786.66     45.50 o 
   1  10  20        1.35      -10.48     10.48 o 
   2  10  20      342.42      376.83     19.74 o 
   3  10  20        1.61        3.04     11.89 o 
   4  10  20       90.40      105.55     14.99 o 
   1   1  21       39.98       45.66      5.42 o 
   2   1  21       33.43       38.51      5.46 o 
   3   1  21       56.49       59.46      6.09 o 
   4   1  21      707.28      725.32     14.77 o 
   5   1  21       18.73       19.72      5.28 o 
   6   1  21       14.75        9.46      5.48 o 
   7   1  21       15.93       11.86      6.11 o 
   8   1  21        2.46        8.82      6.51 o 
   9   1  21        0.29        1.30      7.56 o 
  10   1  21       24.08       47.03      9.98 o 
  11   1  21        3.92        1.72      9.79 o 
  12   1  21        2.79       -7.52     13.14 o 
   0   2  21      505.58      482.09     17.12 o 
   1   2  21      182.10      182.42      8.74 o 
   2   2  21       20.22       29.73      5.52 o 
   3   2  21       62.04       70.17      6.65 o 
   4   2  21      653.08      648.78     14.39 o 
   5   2  21       18.21       10.55      5.50 o 
   6   2  21      104.52       99.36      8.70 o 
   7   2  21        0.38        5.47      6.62 o 
   8   2  21       46.61       34.41      7.97 o 
   9   2  21        1.13        7.69      7.81 o 
  10   2  21       41.96       26.47     10.43 o 
  11   2  21       29.20       26.14     14.75 o 
  12   2  21        4.25       -9.10     12.41 o 
   1   3  21        0.04        0.67      5.09 o 
   2   3  21       72.50       76.86      6.88 o 
   3   3  21       18.96       15.24      5.56 o 
   4   3  21        4.19       -3.24      4.93 o 
   5   3  21        0.10        2.97      6.51 o 
   6   3  21      358.89      370.43     14.57 o 
   7   3  21        8.92        4.60      7.11 o 
   8   3  21       56.78       78.98     10.54 o 
   9   3  21        5.71        1.79      6.67 o 
  10   3  21        8.51        9.34     10.45 o 
  11   3  21        0.63       -3.09     12.35 o 
  12   3  21        2.18      -10.20     22.32 o 
   0   4  21      132.69      103.18     10.97 o 
   1   4  21       94.65       84.48      7.25 o 
   2   4  21      120.92      110.65      7.81 o 
   3   4  21       24.63       17.43      5.83 o 
   4   4  21       63.87       73.46      7.93 o 
   5   4  21        9.59        5.58      6.95 o 
   6   4  21        9.10        2.13      7.17 o 
   7   4  21       17.71       18.60      7.69 o 
   8   4  21        8.57        3.07      6.93 o 
   9   4  21       51.56       49.18     10.35 o 
  10   4  21        1.50       -6.87     11.18 o 
  11   4  21        2.74       -7.89     12.06 o 
   1   5  21        3.75        3.19      5.98 o 
   2   5  21        0.92       -4.62      5.67 o 
   3   5  21       19.38       22.52      6.94 o 
   4   5  21       15.57        3.22      7.39 o 
   5   5  21        3.62        5.11      7.23 o 
   6   5  21       28.37       20.00      7.87 o 
   7   5  21        4.54        2.17      7.58 o 
   8   5  21        5.72       14.77      9.00 o 
   9   5  21        5.41       -7.16      9.98 o 
  10   5  21       15.30       -3.63     10.77 o 
  11   5  21        0.99        7.52     12.14 o 
   0   6  21      170.20      186.84     18.14 o 
   1   6  21      301.66      271.88     11.40 o 
   2   6  21        2.34        4.32      6.87 o 
   3   6  21        1.27       -7.22      7.22 o 
   4   6  21       36.34       38.79      9.83 o 
   5   6  21        3.77       13.74      8.02 o 
   6   6  21       34.77       37.52      9.22 o 
   7   6  21        8.14        2.04      9.10 o 
   8   6  21        2.48       -7.63      9.75 o 
   9   6  21        6.29       13.97     11.38 o 
  10   6  21        5.82        2.42     11.16 o 
   1   7  21       22.60       29.80      8.24 o 
   2   7  21       39.30       41.59      9.89 o 
   3   7  21       18.82       16.82      8.61 o 
   4   7  21       85.00       68.52     10.11 o 
   5   7  21       15.09       20.47      8.95 o 
   6   7  21       16.72       17.49     10.26 o 
   7   7  21        3.73       11.79     11.09 o 
   8   7  21        0.50       14.17     11.74 o 
   9   7  21        4.29        7.28     11.67 o 
   0   8  21      148.65      160.12     17.74 o 
   1   8  21       51.64       67.76     10.68 o 
   2   8  21       74.41       71.38     12.44 o 
   3   8  21       34.88       40.86     10.26 o 
   4   8  21        2.79        5.82      9.00 o 
   5   8  21        4.62        5.10      9.26 o 
   6   8  21       76.48       81.10     14.04 o 
   7   8  21       31.08       19.25     11.93 o 
   8   8  21        2.05       20.78     12.15 o 
   1   9  21        0.09        4.35     10.58 o 
   2   9  21       14.45       23.29     10.91 o 
   3   9  21       34.80       41.04     10.67 o 
   4   9  21      100.95      124.08     12.93 o 
   5   9  21       18.15       11.98     11.99 o 
   6   9  21       61.53       62.66     13.84 o 
   0  10  21       11.49       22.07     19.62 o 
   1  10  21        3.78       -6.31     12.32 o 
   2  10  21       59.95       80.57     13.68 o 
   3  10  21        2.01       -8.28     12.14 o 
   0   0  22       96.52       90.56     15.46 o 
   1   0  22      451.43      512.55     19.83 o 
   2   0  22     1671.80     1729.03     33.77 o 
   3   0  22      983.95      937.72     23.78 o 
   4   0  22      657.86      653.19     25.43 o 
   5   0  22        4.21       -2.93      7.19 o 
   6   0  22      553.14      560.72     19.67 o 
   7   0  22      280.14      281.53     15.06 o 
   8   0  22        1.24       -4.40     10.29 o 
   9   0  22     1445.41     1490.36     44.60 o 
  10   0  22      158.32      181.79     19.09 o 
  11   0  22      589.09      556.70     34.64 o 
  12   0  22        5.51        8.91     17.42 o 
   1   1  22     2333.64     2345.13     29.68 o 
   2   1  22      718.22      689.74     14.46 o 
   3   1  22      693.45      713.79     15.00 o 
   4   1  22      186.22      182.84     10.31 o 
   5   1  22     1017.41     1034.40     21.16 o 
   6   1  22       51.74       49.93      6.68 o 
   7   1  22       16.55        8.62      6.59 o 
   8   1  22      334.92      372.23     17.33 o 
   9   1  22       19.59       15.04      8.51 o 
  10   1  22     1002.03     1066.04     27.06 o 
  11   1  22      301.01      245.27     17.09 o 
  12   1  22      297.75      269.77     32.88 o 
   0   2  22      810.58      782.25     22.17 o 
   1   2  22       27.77       20.58      5.50 o 
   2   2  22      223.87      233.47      9.92 o 
   3   2  22      643.56      646.90     14.42 o 
   4   2  22      773.69      790.10     16.20 o 
   5   2  22      584.88      644.24     17.79 o 
   6   2  22      670.91      665.40     17.50 o 
   7   2  22      759.52      839.21     19.99 o 
   8   2  22      256.33      273.51     13.66 o 
   9   2  22      818.72      940.85     27.41 o 
  10   2  22      173.67      148.91     15.86 o 
  11   2  22      539.81      483.68     37.59 o 
   1   3  22     1015.63      969.12     19.02 o 
   2   3  22      377.18      378.05     11.57 o 
   3   3  22     1327.17     1288.79     21.20 o 
   4   3  22       19.60       17.49      5.88 o 
   5   3  22      339.46      316.79     15.44 o 
   6   3  22      226.73      223.55     11.81 o 
   7   3  22       61.66       58.43      8.79 o 
   8   3  22      192.81      259.20     13.10 o 
   9   3  22        0.16       -7.40      7.40 o 
  10   3  22      306.55      377.19     32.08 o 
  11   3  22      119.08       82.15     17.43 o 
   0   4  22     3301.22     3298.27     57.51 o 
   1   4  22       95.25       87.71      7.64 o 
   2   4  22     1086.05     1078.65     19.61 o 
   3   4  22      684.10      654.80     15.72 o 
   4   4  22      621.96      626.68     16.45 o 
   5   4  22     1373.53     1391.26     26.66 o 
   6   4  22      164.01      148.85     10.90 o 
   7   4  22     1249.88     1296.84     31.32 o 
   8   4  22       21.61       12.44      9.67 o 
   9   4  22      305.62      346.63     17.25 o 
  10   4  22        8.60        5.22     11.44 o 
  11   4  22      125.52      145.41     17.97 o 
   1   5  22      201.42      235.52     13.60 o 
   2   5  22       58.87       61.90      8.98 o 
   3   5  22     1625.95     1614.23     27.13 o 
   4   5  22      201.05      190.59     12.67 o 
   5   5  22      214.86      220.94     12.54 o 
   6   5  22      151.48      169.71     11.80 o 
   7   5  22        0.77       -6.04      7.66 o 
   8   5  22      483.62      460.82     18.62 o 
   9   5  22       38.35       29.20     11.69 o 
  10   5  22        6.62        8.71     15.79 o 
   0   6  22     2370.83     2329.80     46.38 o 
   1   6  22       50.01       23.13      8.69 o 
   2   6  22      839.23      853.70     20.09 o 
   3   6  22      428.46      407.50     16.15 o 
   4   6  22      224.05      243.89     13.49 o 
   5   6  22      786.38      790.69     21.50 o 
   6   6  22       66.40       58.82      9.92 o 
   7   6  22      622.75      629.21     32.62 o 
   8   6  22       10.32        0.44     10.82 o 
   9   6  22      239.59      257.82     18.08 o 
   1   7  22     1126.17     1093.15     24.51 o 
   2   7  22       14.85        6.09      8.89 o 
   3   7  22      488.37      520.63     18.35 o 
   4   7  22      239.56      266.51     19.24 o 
   5   7  22       56.96       54.62     10.41 o 
   6   7  22      491.15      535.82     20.79 o 
   7   7  22       50.66       86.35     14.25 o 
   8   7  22      124.75      129.97     15.54 o 
   0   8  22      589.15      600.19     28.48 o 
   1   8  22       19.29       27.17     10.97 o 
   2   8  22      283.14      293.95     15.63 o 
   3   8  22      182.68      223.84     15.86 o 
   4   8  22      102.30       83.00     11.56 o 
   5   8  22      105.46       81.74     15.34 o 
   6   8  22       70.05       85.27     15.75 o 
   7   8  22      130.14      159.15     16.76 o 
   1   9  22      533.40      570.46     23.00 o 
   2   9  22       49.54       37.71     12.14 o 
   3   9  22      162.42      180.64     14.34 o 
   4   9  22      194.22      197.82     15.00 o 
   5   9  22       75.77       82.47     14.29 o 
   0  10  22       73.91       63.44     25.48 o 
   1  10  22        4.72       -0.15     12.82 o 
   1   1  23      169.45      205.07      8.91 o 
   2   1  23      106.79      119.77      8.05 o 
   3   1  23      398.39      409.60     12.64 o 
   4   1  23      275.40      276.96     15.69 o 
   5   1  23        6.81       10.61      5.32 o 
   6   1  23        0.26       -6.24      6.24 o 
   7   1  23        1.57        0.82      7.16 o 
   8   1  23      110.37       97.98     12.09 o 
   9   1  23        0.04        4.29      9.38 o 
  10   1  23       10.89       14.49      9.43 o 
  11   1  23       27.94       26.92     11.65 o 
   0   2  23       40.00       43.67      8.86 o 
   1   2  23       82.59       79.48      7.05 o 
   2   2  23        6.09        3.81      5.07 o 
   3   2  23        0.08        8.23      5.42 o 
   4   2  23       55.67       51.40      6.87 o 
   5   2  23       80.07       67.07      7.73 o 
   6   2  23        5.86       -6.80      6.80 o 
   7   2  23       80.88       63.38     10.01 o 
   8   2  23       31.88       30.55      8.58 o 
   9   2  23        4.33       25.35     11.88 o 
  10   2  23        0.89      -10.81     10.81 o 
  11   2  23       57.12       52.83     14.11 o 
   1   3  23       27.79       37.31      6.51 o 
   2   3  23       33.61       26.92      6.34 o 
   3   3  23       62.69       67.96      7.41 o 
   4   3  23        0.17       -1.27      6.02 o 
   5   3  23       13.58       20.81      7.83 o 
   6   3  23       41.28       45.54      8.47 o 
   7   3  23        2.67       -5.66      7.25 o 
   8   3  23       14.02       11.07      8.04 o 
   9   3  23        0.64       -7.19      8.17 o 
  10   3  23       10.09      -11.16     11.16 o 
  11   3  23        1.17       -9.21     13.44 o 
   0   4  23      261.26      250.55     15.32 o 
   1   4  23       14.88       11.17      6.62 o 
   2   4  23        4.71        4.41      6.13 o 
   3   4  23      113.81      113.88      9.11 o 
   4   4  23        3.15       -6.88      6.88 o 
   5   4  23        0.30        1.02      7.24 o 
   6   4  23        0.70        0.05      7.36 o 
   7   4  23       11.07       13.66      8.20 o 
   8   4  23        5.47       11.94      8.29 o 
   9   4  23       28.78       32.31     10.23 o 
  10   4  23        0.09      -11.32     11.32 o 
   1   5  23        4.14        1.38      6.85 o 
   2   5  23       50.56       39.83      8.05 o 
   3   5  23       42.12       58.43      8.71 o 
   4   5  23       16.55        6.72      8.87 o 
   5   5  23       10.77        1.32      7.67 o 
   6   5  23       51.53       42.61      9.27 o 
   7   5  23        1.79       -5.76      8.01 o 
   8   5  23        3.28        9.13      9.73 o 
   9   5  23        0.49       -2.14     11.00 o 
  10   5  23       10.72       -1.37     11.01 o 
   0   6  23       46.05       40.61     11.31 o 
   1   6  23        0.94       -0.68      7.26 o 
   2   6  23      178.47      191.68     12.37 o 
   3   6  23        0.17       -6.57      7.75 o 
   4   6  23        3.54       -4.93      8.07 o 
   5   6  23        1.44       -4.87      8.44 o 
   6   6  23        8.06       -8.22      8.22 o 
   7   6  23        1.21        1.11      9.25 o 
   8   6  23       18.16       21.61     11.60 o 
   9   6  23        0.04       13.35     11.61 o 
   1   7  23        3.36       24.65      8.66 o 
   2   7  23       48.34       30.62      9.45 o 
   3   7  23       90.88      105.09     11.63 o 
   4   7  23       10.14       15.11      9.16 o 
   5   7  23       27.19       25.06      9.48 o 
   6   7  23       78.63      116.51     13.19 o 
   7   7  23        1.39        9.07     11.52 o 
   8   7  23        0.52        9.14     11.80 o 
   0   8  23       80.85       80.58     15.98 o 
   1   8  23       29.07        4.94     10.61 o 
   2   8  23       59.50       52.01     11.00 o 
   3   8  23       25.51       27.36     10.17 o 
   4   8  23        2.76        4.69      9.22 o 
   5   8  23       66.27       76.11     12.30 o 
   6   8  23        5.00       -6.99     11.39 o 
   1   9  23        0.11       13.21     11.26 o 
   2   9  23       24.99       23.70     13.31 o 
   3   9  23       15.17       18.22     10.81 o 
   4   9  23        0.26        0.09     10.33 o 
   0   0  24      848.09      809.58     36.76 o 
   1   0  24      343.45      320.57     17.20 o 
   2   0  24     1388.59     1381.39     35.23 o 
   3   0  24     1528.68     1573.19     38.46 o 
   4   0  24      666.48      588.19     23.24 o 
   5   0  24      818.61      809.52     27.34 o 
   6   0  24      141.95      119.29     13.93 o 
   7   0  24     1272.06     1409.39     58.85 o 
   8   0  24       23.75       13.43     12.06 o 
   9   0  24     1249.46     1312.54     42.30 o 
  10   0  24      621.91      563.60     29.66 o 
  11   0  24      610.97      558.33     40.51 o 
   1   1  24     1646.54     1634.73     27.54 o 
   2   1  24      185.19      178.50      9.49 o 
   3   1  24     2488.89     2395.52     33.26 o 
   4   1  24       48.77       50.59      7.34 o 
   5   1  24     1335.66     1327.30     25.26 o 
   6   1  24       22.66       17.88      7.24 o 
   7   1  24      349.54      352.15     15.12 o 
   8   1  24        2.37        4.88      9.65 o 
   9   1  24        0.02        3.09      9.65 o 
  10   1  24        8.01        0.90     12.10 o 
  11   1  24       33.01       31.56     13.61 o 
   0   2  24       52.09       39.52     10.15 o 
   1   2  24       70.85       78.69      7.25 o 
   2   2  24       54.43       38.00      6.46 o 
   3   2  24      882.11      866.98     18.52 o 
   4   2  24      119.43      112.19      8.80 o 
   5   2  24      611.11      660.08     17.89 o 
   6   2  24       68.27       71.01      9.62 o 
   7   2  24      911.27      949.11     23.70 o 
   8   2  24       11.85        0.45      7.90 o 
   9   2  24      986.88     1022.59     43.38 o 
  10   2  24       22.50       10.14     12.83 o 
  11   2  24      375.32      359.98     22.56 o 
   1   3  24     1920.82     1985.31     28.41 o 
   2   3  24        0.00        2.26      5.94 o 
   3   3  24     2536.88     2538.72     33.75 o 
   4   3  24      186.20      197.42     11.72 o 
   5   3  24     1269.44     1290.27     25.68 o 
   6   3  24       84.52       98.14      9.98 o 
   7   3  24       26.13       24.47      8.55 o 
   8   3  24       20.12        6.79      8.96 o 
   9   3  24       52.74       53.31     13.72 o 
  10   3  24       30.70       33.14     13.62 o 
   0   4  24      382.51      356.42     17.94 o 
   1   4  24       47.11       37.66      8.28 o 
   2   4  24        1.26        0.87      6.37 o 
   3   4  24      151.38      159.13     10.62 o 
   4   4  24        5.35       -3.13      7.28 o 
   5   4  24      773.09      820.53     21.19 o 
   6   4  24        8.90        8.73      7.95 o 
   7   4  24      702.70      703.89     20.33 o 
   8   4  24       11.54        2.96      8.43 o 
   9   4  24      423.91      465.08     19.56 o 
  10   4  24        1.28        2.73     13.21 o 
   1   5  24     2288.46     2259.93     34.10 o 
   2   5  24      117.99      108.03      9.84 o 
   3   5  24     1581.42     1598.16     30.42 o 
   4   5  24      116.84       82.44     10.46 o 
   5   5  24      375.91      380.02     15.87 o 
   6   5  24       25.30       10.15      8.71 o 
   7   5  24      159.33      121.03     11.70 o 
   8   5  24        8.81        4.42      9.53 o 
   9   5  24        5.48        6.64     10.89 o 
   0   6  24      268.16      269.11     17.31 o 
   1   6  24       10.35       17.86      8.55 o 
   2   6  24        6.37        0.46      7.58 o 
   3   6  24       83.16       91.67     11.90 o 
   4   6  24       24.35        7.31      8.78 o 
   5   6  24      569.65      594.00     24.52 o 
   6   6  24        4.41        0.30      8.82 o 
   7   6  24      592.10      650.40     22.76 o 
   8   6  24        9.12        7.71     11.79 o 
   1   7  24     1078.03     1154.69     24.90 o 
   2   7  24        0.00       -0.56      8.62 o 
   3   7  24      699.30      732.84     22.31 o 
   4   7  24       57.79       37.82     11.79 o 
   5   7  24      261.63      329.49     20.08 o 
   6   7  24       84.11      112.81     18.54 o 
   7   7  24       29.73       42.60     14.46 o 
   0   8  24       44.75       34.26     15.22 o 
   1   8  24        2.56       15.67     11.19 o 
   2   8  24        0.22        3.77      9.57 o 
   3   8  24      179.24      189.49     14.24 o 
   4   8  24       31.71       21.59     10.66 o 
   5   8  24      252.85      256.88     16.32 o 
   1   9  24      582.98      606.63     26.53 o 
   2   9  24        7.30       -4.04     11.05 o 
   3   9  24      126.00      133.66     14.04 o 
   1   1  25      117.11      139.56      9.64 o 
   2   1  25      209.97      207.15     11.90 o 
   3   1  25      156.84      182.60     10.85 o 
   4   1  25        3.71        7.31      6.53 o 
   5   1  25        1.68       11.78      6.70 o 
   6   1  25        2.04       -6.14      6.14 o 
   7   1  25        3.16        7.00      7.96 o 
   8   1  25       44.52       41.76     10.76 o 
   9   1  25       27.28       25.42     10.89 o 
  10   1  25        2.53        2.38     10.60 o 
   0   2  25      259.40      263.70     15.16 o 
   1   2  25       60.15       61.14      7.32 o 
   2   2  25       36.06       26.07      7.03 o 
   3   2  25        1.35       -1.08      5.91 o 
   4   2  25        0.89       -3.91      6.21 o 
   5   2  25       21.32       15.81      7.52 o 
   6   2  25       11.43        5.47      7.84 o 
   7   2  25       20.52       33.24      9.14 o 
   8   2  25        0.49       -8.00      8.00 o 
   9   2  25        8.54       27.48     11.13 o 
  10   2  25        7.81       12.99     12.79 o 
   1   3  25       28.00       39.14      7.05 o 
   2   3  25        8.87        9.33      6.38 o 
   3   3  25       47.79       73.97      7.98 o 
   4   3  25      158.20      157.19     10.25 o 
   5   3  25       33.16       21.44      7.82 o 
   6   3  25       17.15       11.59      8.64 o 
   7   3  25        5.27       -7.85      7.85 o 
   8   3  25        8.02       11.24      9.00 o 
   9   3  25       23.46       14.01     10.06 o 
  10   3  25        0.06      -15.48     15.48 o 
   0   4  25        5.86        1.13      9.10 o 
   1   4  25       10.23       13.09      6.46 o 
   2   4  25       16.64       10.93      6.69 o 
   3   4  25       31.22       27.01      7.64 o 
   4   4  25        6.91       -1.41      7.76 o 
   5   4  25      106.32      116.22     11.16 o 
   6   4  25        1.47       -7.71      7.71 o 
   7   4  25        6.44        5.57      8.71 o 
   8   4  25        0.79        1.82      8.76 o 
   9   4  25        0.48       -9.54     10.17 o 
   1   5  25        1.79       13.28      7.50 o 
   2   5  25        0.48        3.55      7.78 o 
   3   5  25       25.20       32.74      8.96 o 
   4   5  25        4.81        9.34      8.44 o 
   5   5  25       37.18       28.44      9.21 o 
   6   5  25        0.17       -2.98      8.34 o 
   7   5  25        0.72       -7.89      7.89 o 
   8   5  25       10.16        8.66     10.25 o 
   0   6  25        2.80       -4.53      9.88 o 
   1   6  25        1.83       -6.06      8.23 o 
   2   6  25       56.34       83.86     11.07 o 
   3   6  25       20.08       19.63      9.09 o 
   4   6  25        0.17       -8.26      8.26 o 
   5   6  25       16.13        6.14      9.18 o 
   6   6  25        2.37        1.69      9.47 o 
   7   6  25       15.00       13.94     10.90 o 
   8   6  25        5.49       22.02     15.52 o 
   1   7  25       27.09       30.75      9.68 o 
   2   7  25       10.20       -8.70      8.70 o 
   3   7  25       10.86        2.29      9.19 o 
   4   7  25        1.57       -8.23      8.93 o 
   5   7  25       19.03       20.97      9.97 o 
   6   7  25       11.35       11.00     11.60 o 
   0   8  25        7.79      -13.17     13.17 o 
   1   8  25        9.25        0.69     11.25 o 
   2   8  25       69.29       54.66     11.13 o 
   3   8  25        1.00        0.25      9.90 o 
   4   8  25       16.55       -6.61     10.02 o 
   0   0  26      200.80      175.56     21.03 o 
   1   0  26     1775.84     1825.54     43.13 o 
   2   0  26     1399.50     1430.24     37.81 o 
   3   0  26      866.24      856.41     28.80 o 
   4   0  26      406.09      373.07     20.47 o 
   5   0  26      274.68      289.20     18.89 o 
   6   0  26       92.55       83.90     13.78 o 
   7   0  26      259.55      257.29     37.55 o 
   8   0  26       11.33       12.04     16.19 o 
   9   0  26      715.28      832.68     86.18 o 
  10   0  26        0.57       -6.13     17.01 o 
   1   1  26     1132.51     1117.96     22.95 o 
   2   1  26     1069.53     1004.35     21.92 o 
   3   1  26      688.84      684.25     26.24 o 
   4   1  26      389.75      374.74     14.36 o 
   5   1  26      322.88      301.59     13.51 o 
   6   1  26      370.97      369.34     17.33 o 
   7   1  26      129.07      139.09     11.55 o 
   8   1  26      317.14      322.74     18.07 o 
   9   1  26       98.71      104.56     13.43 o 
  10   1  26      461.46      469.23     21.89 o 
   0   2  26     1191.24     1213.88     34.43 o 
   1   2  26      140.40      125.89     10.03 o 
   2   2  26     1913.16     1903.06     29.75 o 
   3   2  26      453.40      435.28     14.16 o 
   4   2  26      350.31      342.58     14.06 o 
   5   2  26      251.86      260.87     12.81 o 
   6   2  26      116.54      126.70     11.66 o 
   7   2  26      263.71      249.84     14.34 o 
   8   2  26        0.70       -8.04      8.93 o 
   9   2  26      445.64      485.25     22.36 o 
   1   3  26     1244.83     1237.51     23.64 o 
   2   3  26        0.71        0.44      6.21 o 
   3   3  26     1158.76     1133.27     21.46 o 
   4   3  26      490.42      480.77     16.34 o 
   5   3  26      232.23      246.09     14.39 o 
   6   3  26      399.41      436.17     19.01 o 
   7   3  26      180.06      176.23     13.19 o 
   8   3  26      102.34       92.46     13.76 o 
   9   3  26       18.29       24.32     11.88 o 
   0   4  26      247.52      220.70     15.86 o 
   1   4  26       16.41       10.73      6.96 o 
   2   4  26      739.15      737.45     17.72 o 
   3   4  26       45.54       33.68      8.28 o 
   4   4  26      452.45      472.39     17.34 o 
   5   4  26      381.36      407.50     17.27 o 
   6   4  26      142.52      127.99     11.83 o 
   7   4  26      161.32      161.47     13.26 o 
   8   4  26       65.49       51.34     11.03 o 
   9   4  26      145.02      156.66     15.58 o 
   1   5  26      960.44      965.89     20.69 o 
   2   5  26       81.93       87.96      9.93 o 
   3   5  26      857.94      852.77     23.00 o 
   4   5  26      211.71      205.74     13.60 o 
   5   5  26      248.95      275.18     16.15 o 
   6   5  26       80.18       81.28     11.12 o 
   7   5  26       14.38       19.61      9.70 o 
   8   5  26      104.15       81.75     13.23 o 
   0   6  26      148.99      122.27     14.21 o 
   1   6  26        8.14        8.70      8.14 o 
   2   6  26      403.26      414.64     17.60 o 
   3   6  26       17.28       24.83      9.65 o 
   4   6  26      180.63      165.32     13.17 o 
   5   6  26      286.08      286.99     16.08 o 
   6   6  26      148.04      193.45     14.18 o 
   7   6  26      165.78      177.23     15.14 o 
   1   7  26      473.75      433.90     20.75 o 
   2   7  26       45.96       26.42     10.32 o 
   3   7  26      184.96      147.69     13.46 o 
   4   7  26       46.52       27.05     11.02 o 
   5   7  26       45.11       35.21     11.09 o 
   0   8  26       95.79       69.20     22.41 o 
   1   8  26       30.20       12.92     12.66 o 
   2   8  26      270.66      286.02     18.64 o 
   3   8  26       64.74       57.24     12.04 o 
   1   1  27       21.36       31.43      7.97 o 
   2   1  27       78.66       87.36      9.41 o 
   3   1  27        8.65       16.33      7.53 o 
   4   1  27        0.86       18.12      7.59 o 
   5   1  27        0.31       -4.44      7.00 o 
   6   1  27        4.51       18.96      9.18 o 
   7   1  27        9.86       14.35     10.34 o 
   8   1  27       11.09       15.98     12.03 o 
   9   1  27       11.84       -5.32     11.29 o 
   0   2  27        2.05       30.82     10.85 o 
   1   2  27      250.06      210.50     11.78 o 
   2   2  27        2.32       41.26      8.36 o 
   3   2  27        0.90       -0.70      7.22 o 
   4   2  27        5.95       19.23      7.25 o 
   5   2  27        0.83       -7.72      7.72 o 
   6   2  27        3.99        6.10      8.58 o 
   7   2  27        0.02        0.11      8.66 o 
   8   2  27       16.93       32.93     11.43 o 
   9   2  27        4.25        2.02     10.94 o 
   1   3  27        8.58       15.90      6.51 o 
   2   3  27       38.55       41.43      7.87 o 
   3   3  27        9.63       15.86      7.57 o 
   4   3  27       27.44       28.76      8.59 o 
   5   3  27        0.48       -8.20      8.20 o 
   6   3  27        1.58       16.20      9.21 o 
   7   3  27        7.93       16.53     10.32 o 
   8   3  27        7.05        3.56      9.46 o 
   0   4  27       25.73       49.42     12.93 o 
   1   4  27        2.98       -0.93      6.86 o 
   2   4  27        0.83       14.05      7.33 o 
   3   4  27       10.22        1.48      7.53 o 
   4   4  27        6.27       -1.31      8.46 o 
   5   4  27        4.28        3.83      9.12 o 
   6   4  27        4.48        6.39      9.72 o 
   7   4  27        7.26       11.49      9.64 o 
   8   4  27        1.50       -9.52      9.52 o 
   1   5  27       31.03       28.28      8.11 o 
   2   5  27        0.76        9.78      8.24 o 
   3   5  27       10.73        8.53      9.03 o 
   4   5  27        0.01        1.20      8.47 o 
   5   5  27        5.67       11.98      9.24 o 
   6   5  27       26.25       24.27      9.56 o 
   7   5  27        0.01       -8.38      9.30 o 
   0   6  27        0.51       -3.61     10.86 o 
   1   6  27        9.26        0.99      8.30 o 
   2   6  27        9.54        2.18      9.09 o 
   3   6  27        5.36        5.87      9.27 o 
   4   6  27       47.47       63.34     11.07 o 
   5   6  27       34.72       33.49     10.40 o 
   6   6  27        7.84       -3.55      9.71 o 
   1   7  27       42.43       32.63     11.62 o 
   2   7  27        0.49       -2.55      9.38 o 
   3   7  27        0.20       -8.84      8.84 o 
   4   7  27        5.94       -4.33      9.75 o 
   0   8  27        5.63        9.61     30.84 o 
   0   0  28     2102.61     1960.61     66.16 o 
   1   0  28       60.77       77.75     17.50 o 
   2   0  28     1432.92     1415.19     38.76 o 
   3   0  28        0.50       -4.48     10.09 o 
   4   0  28      524.32      539.58     24.74 o 
   5   0  28       12.50        1.24     10.81 o 
   6   0  28      393.70      340.94     43.14 o 
   7   0  28       92.06      103.88     21.95 o 
   8   0  28        0.31       -7.76     17.07 o 
   1   1  28        0.47        0.67      7.40 o 
   2   1  28      377.95      360.39     17.80 o 
   3   1  28      179.38      174.29     14.50 o 
   4   1  28     1117.08     1066.84     24.82 o 
   5   1  28        1.47       -3.62      8.54 o 
   6   1  28      527.96      573.49     21.42 o 
   7   1  28        0.26       10.85     12.11 o 
   8   1  28      614.32      705.53     43.85 o 
   0   2  28      395.51      421.12     22.07 o 
   1   2  28      149.78      149.20     10.98 o 
   2   2  28     1323.10     1309.27     26.53 o 
   3   2  28        7.55        9.95      7.84 o 
   4   2  28      958.15     1005.60     25.41 o 
   5   2  28       99.26       97.75     12.51 o 
   6   2  28      187.30      170.18     14.67 o 
   7   2  28       30.44       48.84     11.36 o 
   8   2  28       11.84       12.57     12.60 o 
   1   3  28       75.56       66.74      9.61 o 
   2   3  28       58.32       38.61      8.32 o 
   3   3  28        6.72       -7.04      7.04 o 
   4   3  28      360.51      387.16     17.11 o 
   5   3  28       20.84       -6.12      8.40 o 
   6   3  28      274.64      271.68     15.42 o 
   7   3  28       13.75        9.38      9.48 o 
   8   3  28      415.99      457.32     21.53 o 
   0   4  28      768.50      806.51     27.02 o 
   1   4  28        7.90        5.71      7.48 o 
   2   4  28     1346.94     1340.21     26.30 o 
   3   4  28        1.96       -6.28      7.98 o 
   4   4  28      991.76     1017.56     26.76 o 
   5   4  28       44.92       44.19     10.79 o 
   6   4  28       54.96       44.72     10.76 o 
   7   4  28        9.26        5.99      9.92 o 
   1   5  28        6.33       -6.86      7.69 o 
   2   5  28       40.59       42.14      9.38 o 
   3   5  28       19.81       17.12      9.56 o 
   4   5  28       68.22       48.94     10.78 o 
   5   5  28       24.84       23.98      9.98 o 
   6   5  28      387.85      403.20     19.15 o 
   0   6  28      491.87      501.93     31.69 o 
   1   6  28        0.06       -8.41      8.41 o 
   2   6  28      548.96      561.61     20.54 o 
   3   6  28        1.40       15.49      9.85 o 
   4   6  28      309.25      322.73     17.09 o 
   5   6  28       54.58       50.48     11.41 o 
   1   7  28        0.24        5.65     10.91 o 
   2   7  28        8.59        7.08     10.22 o 
   3   7  28        3.59       -6.80     10.07 o 
   1   1  29        0.18        1.76      7.66 o 
   2   1  29       25.58       12.26      8.06 o 
   3   1  29       13.53       24.73      8.48 o 
   4   1  29        7.49       25.64      8.42 o 
   5   1  29        0.78       -2.15      8.40 o 
   6   1  29       20.99       32.23     14.09 o 
   7   1  29       16.69       15.71     12.06 o 
   8   1  29        9.52       44.64     13.90 o 
   0   2  29        7.79       42.46     11.94 o 
   1   2  29      146.31      136.74     13.37 o 
   2   2  29        4.50       26.98      8.49 o 
   3   2  29        1.82       -6.04      7.55 o 
   4   2  29       73.14       70.94     10.51 o 
   5   2  29        1.18       -8.54      8.54 o 
   6   2  29        0.20       -0.45      9.39 o 
   7   2  29        8.25       -2.60      9.93 o 
   1   3  29        0.92        3.16      8.05 o 
   2   3  29       63.95       58.64      9.69 o 
   3   3  29       55.26       63.60     10.83 o 
   4   3  29        3.54       10.21      9.92 o 
   5   3  29        0.20        8.50      9.56 o 
   6   3  29        0.10        3.06      9.02 o 
   7   3  29        3.25        6.15      9.45 o 
   0   4  29        2.57       20.47     11.12 o 
   1   4  29        0.63       -1.89      7.59 o 
   2   4  29        8.84       15.23      8.77 o 
   3   4  29        2.21       14.71      9.60 o 
   4   4  29        1.62        7.60      9.54 o 
   5   4  29       12.99       20.42     10.03 o 
   6   4  29        3.10       19.80     10.26 o 
   1   5  29        6.27        6.96      8.54 o 
   2   5  29        2.16        3.72      8.19 o 
   3   5  29        1.11        5.31      9.48 o 
   4   5  29        0.14        0.08     10.00 o 
   5   5  29        0.06        4.31     10.05 o 
   0   6  29        9.83        2.55     15.76 o 
   1   6  29        1.51       -6.35      8.43 o 
   2   6  29       14.72       10.24     10.02 o 
   3   6  29        0.72       -0.63     10.05 o 
   4   6  29       25.92       66.58     35.74 o 
   0   0  30     1164.03     1202.59     51.69 o 
   1   0  30        1.55       -1.49     10.73 o 
   2   0  30      307.32      337.29     20.96 o 
   3   0  30      215.03      171.90     17.47 o 
   4   0  30      120.03      126.67     16.81 o 
   5   0  30        0.57      -10.68     10.68 o 
   6   0  30       52.62       85.06     21.97 o 
   7   0  30      108.64      101.57     21.95 o 
   1   1  30        1.81        4.93      7.94 o 
   2   1  30      342.10      336.69     16.93 o 
   3   1  30      290.81      284.18     14.27 o 
   4   1  30      695.41      689.05     20.48 o 
   5   1  30      114.95      108.02     11.85 o 
   6   1  30       36.32       29.94     10.81 o 
   7   1  30       21.11       15.85     13.36 o 
   0   2  30     1308.52     1206.32     45.37 o 
   1   2  30        1.89       10.84      8.18 o 
   2   2  30      425.89      428.71     16.73 o 
   3   2  30       64.39       58.44      9.74 o 
   4   2  30      272.04      271.73     15.43 o 
   5   2  30       51.34       56.12     11.67 o 
   6   2  30        8.63        9.61     10.95 o 
   7   2  30       23.17       32.08     28.37 o 
   1   3  30      321.98      293.41     15.99 o 
   2   3  30       27.42       43.20      9.68 o 
   3   3  30      104.88      102.64     11.82 o 
   4   3  30      220.93      200.66     15.91 o 
   5   3  30       47.79       56.24     12.66 o 
   6   3  30      244.44      249.57     17.26 o 
   0   4  30       28.22       43.79     13.73 o 
   1   4  30        1.40        4.71      8.69 o 
   2   4  30      451.38      453.78     21.05 o 
   3   4  30       10.30        6.11      9.59 o 
   4   4  30      318.35      329.13     17.48 o 
   5   4  30        4.86        0.78     10.12 o 
   1   5  30      258.51      267.96     16.99 o 
   2   5  30        3.69       -9.32      9.32 o 
   3   5  30       86.79       53.18     11.94 o 
   4   5  30       91.42      102.37     13.35 o 
   0   6  30       50.63       56.40     16.36 o 
   1   6  30        6.79       -3.53      9.08 o 
   1   1  31        0.20       -0.41      7.77 o 
   2   1  31        3.61        7.43      7.98 o 
   3   1  31        1.97       22.18      8.90 o 
   4   1  31        0.88       17.97      8.64 o 
   5   1  31        1.72        1.38     10.09 o 
   6   1  31       19.80       22.55     10.98 o 
   0   2  31        6.66       71.08     14.49 o 
   1   2  31       24.90       14.62      8.43 o 
   2   2  31       23.31       26.19      8.93 o 
   3   2  31        0.05       -0.21      8.15 o 
   4   2  31        1.07       22.97      9.66 o 
   5   2  31        6.23        0.46     11.89 o 
   1   3  31        1.55        1.21      8.44 o 
   2   3  31       27.10       48.04      9.89 o 
   3   3  31        9.28       11.16      9.59 o 
   4   3  31        0.09        9.60     10.94 o 
   5   3  31        9.55       25.07     11.63 o 
   0   4  31       17.23       14.50     12.68 o 
   1   4  31        9.13        6.26      8.91 o 
   2   4  31        3.04        5.04      9.50 o 
   3   4  31       33.23       32.64     11.65 o 
   4   4  31       17.31       20.87     11.46 o 
   1   5  31        3.66        9.16     10.58 o 
   2   5  31        0.69        1.46     11.55 o 
   0   0  32      691.09      630.75     40.55 o 
   1   0  32       78.47       60.12     14.22 o 
   2   0  32       94.56       96.45     15.20 o 
   3   0  32       40.65       39.05     13.85 o 
   4   0  32      158.33      150.69     21.83 o 
   5   0  32      117.88      126.81     34.47 o 
   1   1  32       67.13       63.82     10.21 o 
   2   1  32       27.81       29.82      9.10 o 
   3   1  32      355.90      330.49     17.01 o 
   4   1  32       19.75       13.50      9.27 o 
   5   1  32      102.38      111.51     34.45 o 
   0   2  32       91.36      102.07     15.92 o 
   1   2  32       21.46       27.08      9.15 o 
   2   2  32       48.63       41.96      9.85 o 
   3   2  32       39.24       31.71      9.80 o 
   4   2  32       47.95       66.56     11.94 o 
   1   3  32       72.32       77.49     10.95 o 
   2   3  32        0.63       -7.96      7.96 o 
   3   3  32      349.92      334.50     18.91 o 
   0   4  32       16.81       12.39     13.98 o 
   1   4  32       53.21       55.56     12.02 o 
   1   1  33        1.04        1.98      8.67 o 
   2   1  33        7.63       -0.36      8.36 o 
   3   1  33        2.96        6.75      8.86 o 
   0   2  33        2.10      -11.15     11.15 o 
   1   2  33        5.13        1.67      8.63 o 
   2   2  33        3.80        2.55      8.88 o 
                                                 
